# Supplementary material for: Combination therapy with pregabalin and thioctic acid offers safer pain control in diabetic neuropathy: a multicenter, double-blind, non-inferiority trial
Source: Brain Commun. 2026 Feb 24;8(2):fcag058. doi: 10.1093/braincomms/fcag058 (PMC12971004; doi:10.1093/braincomms/fcag058)
Supplement: fcag058_Supplementary_Data [file fcag058_supplementary_data.zip]

Archive with 2 entries (2 files):
- Supplementary_material.docx
- Supplementary_material_R_code_Statistical_Analysis.R
