# Supplementary material for: Combination therapy with pregabalin and thioctic acid offers safer pain control in diabetic neuropathy: a multicenter, double-blind, non-inferiority trial
Source: Brain Commun. 2026 Feb 24;8(2):fcag058. doi: 10.1093/braincomms/fcag058 (PMC12971004; doi:10.1093/braincomms/fcag058)
Supplement: fcag058_Supplementary_Data [file fcag058_supplementary_data.zip › Supplementary_material_R_code_Statistical_Analysis.R]

library(readxl)
###################
### Import Data ###
###################
# Import Group keys (Control & Tratamiento)
dbfile <- "C:/keys.xlsx"	# Path to the file with the group keys
shkeys <- read_excel(dbfile, sheet = 1)

# Separate keys by ITT or PP
ITT <- shkeys[shkeys$Grupo!="NA",]
PP <- shkeys[shkeys$Estatus=="Terminado",]

# Set database file
dbfile <- "C:/database.xlsx"   # Path to the file with the database
# List sheet names
# shnames <- excel_sheets(dbfile)
# [1]  "Criterios de elegibilidad"    "Padecimiento actual y dx (2)"  "Cumplimiento a PC"            
# [4]  "EVA"                          "Signos Vitales"                "Laboratorios clínicos"        
# [7]  "Lanss"                        "McGill"                        "Medicamentos concomitantes"   
# [10] "EAs"                          "Aleatorización para rompimien" "SF-36"                        
# [13] "Demografía"                   "Antecedentes patológicos"      "Padecimiento actual y dx"     
# [16] "Exploración física"

# Import sheets to dataframes
sh_pad <- read_excel(dbfile, sheet = "Padecimiento actual y dx (2)")
sh_dem <- read_excel(dbfile, sheet = "Demografía")
sh_cpc <- read_excel(dbfile, sheet = "Cumplimiento a PC")
sh_eva <- read_excel(dbfile, sheet = "EVA")
sh_ale <- read_excel(dbfile, sheet = "Aleatorización para rompimien")
sh_mgl <- read_excel(dbfile, sheet = "McGill")
sh_sf3 <- read_excel(dbfile, sheet = "SF-36")
sh_lan <- read_excel(dbfile, sheet = "Lanss")
sh_pat <- read_excel(dbfile, sheet = "Antecedentes patológicos")
sh_EAs <- read_excel(dbfile, sheet = "EAs")

# Extract ITT/PP sample from "EVA" sheet
ITT_eva <- sh_eva[0,]
for(i in 1:nrow(ITT)){
  ITT_eva[i,] <- sh_eva[sh_eva$`ID Paciente`==ITT$ID[i],]
}
ITT_eva <- data.frame(ITT_eva, Grupo = ITT$Grupo)
PP_eva <- sh_eva[0,]
for(i in 1:nrow(PP)){
  PP_eva[i,] <- sh_eva[sh_eva$`ID Paciente`==PP$ID[i],]
}
PP_eva <- data.frame(PP_eva, Grupo = PP$Grupo)

# Extract ITT/PP sample from "Demografía" sheet
ITT_dem <- sh_dem[0,]
for(i in 1:nrow(ITT)){
  ITT_dem[i,] <- sh_dem[sh_dem$`ID Paciente`==ITT$ID[i],]
}
ITT_dem <- data.frame(ITT_dem, Grupo = ITT$Grupo)
PP_dem <- sh_dem[0,]
for(i in 1:nrow(PP)){
  PP_dem[i,] <- sh_dem[sh_dem$`ID Paciente`==PP$ID[i],]
}
PP_dem <- data.frame(PP_dem, Grupo = PP$Grupo)

# Extract ITT/PP sample from "Cumplimiento a PC" sheet
ITT_cpc <- sh_cpc[0,]
for(i in 1:nrow(ITT)){
  ITT_cpc[i,] <- sh_cpc[sh_cpc$`ID Paciente`==ITT$ID[i],]
}
ITT_cpc <- data.frame(ITT_cpc, Grupo = ITT$Grupo)
PP_cpc <- sh_cpc[0,]
for(i in 1:nrow(PP)){
  PP_cpc[i,] <- sh_cpc[sh_cpc$`ID Paciente`==PP$ID[i],]
}
PP_cpc <- data.frame(PP_cpc, Grupo = PP$Grupo)

# Extract ITT/PP sample from "Padecimiento actual y dx" sheet
ITT_pad <- sh_pad[0,]
for(i in 1:nrow(ITT)){
  ITT_pad[i,] <- sh_pad[sh_pad$`ID Paciente`==ITT$ID[i],]
}
ITT_pad <- data.frame(ITT_pad, Grupo = ITT$Grupo)
PP_pad <- sh_pad[0,]
for(i in 1:nrow(PP)){
  PP_pad[i,] <- sh_pad[sh_pad$`ID Paciente`==PP$ID[i],]
}
PP_pad <- data.frame(PP_pad, Grupo = PP$Grupo)

# Extract ITT/PP sample from "McGill" sheet
ITT_mgl <- sh_mgl[0,]
for(i in 1:nrow(ITT)){
  ITT_mgl[i,] <- sh_mgl[sh_mgl$`ID Paciente`==ITT$ID[i],]
}
ITT_mgl <- data.frame(ITT_mgl, Grupo = ITT$Grupo)
PP_mgl <- sh_mgl[0,]
for(i in 1:nrow(PP)){
  PP_mgl[i,] <- sh_mgl[sh_mgl$`ID Paciente`==PP$ID[i],]
}
PP_mgl <- data.frame(PP_mgl, Grupo = PP$Grupo)

# Extract ITT/PP sample from "SF-36" sheet
ITT_sf3 <- sh_sf3[0,]
for(i in 1:nrow(ITT)){
  ITT_sf3[i,] <- sh_sf3[sh_sf3$`ID Paciente`==ITT$ID[i],]
}
ITT_sf3 <- data.frame(ITT_sf3, Grupo = ITT$Grupo)
PP_sf3 <- sh_sf3[0,]
for(i in 1:nrow(PP)){
  PP_sf3[i,] <- sh_sf3[sh_sf3$`ID Paciente`==PP$ID[i],]
}
PP_sf3 <- data.frame(PP_sf3, Grupo = PP$Grupo)

# Extract ITT/PP sample from "LANSS" sheet
ITT_lan <- sh_lan[0,]
for(i in 1:nrow(ITT)){
  ITT_lan[i,] <- sh_lan[sh_lan$`ID Paciente`==ITT$ID[i],]
}
ITT_lan <- data.frame(ITT_lan, Grupo = ITT$Grupo)
PP_lan <- sh_lan[0,]
for(i in 1:nrow(PP)){
  PP_lan[i,] <- sh_lan[sh_lan$`ID Paciente`==PP$ID[i],]
}
PP_lan <- data.frame(PP_lan, Grupo = PP$Grupo)

# Extract ITT/PP sample from "Antecedentes patológicos" sheet
ITT_pat <- sh_pat[0,]
for(i in 1:nrow(ITT)){
  ITT_pat[i,] <- sh_pat[sh_pat$`ID Paciente`==ITT$ID[i],]
}
ITT_pat <- data.frame(ITT_pat, Grupo = ITT$Grupo)
PP_pat <- sh_pat[0,]
for(i in 1:nrow(PP)){
  PP_pat[i,] <- sh_pat[sh_pat$`ID Paciente`==PP$ID[i],]
}
PP_pat <- data.frame(PP_pat, Grupo = PP$Grupo)

####################
### Demographics ###
####################

# Age
paste(round(mean(PP_cpc$ANEDAD_E1[PP_cpc$Grupo == "Control (PGB)"]),1)," (",round(sd(PP_cpc$ANEDAD_E1[PP_cpc$Grupo == "Control (PGB)"]),1),")",sep="")
paste(round(mean(PP_cpc$ANEDAD_E1[PP_cpc$Grupo == "Tratamiento (PGB + ALA)"]),1)," (",round(sd(PP_cpc$ANEDAD_E1[PP_cpc$Grupo == "Tratamiento (PGB + ALA)"]),1),")",sep="")
paste(round(mean(ITT_cpc$ANEDAD_E1[ITT_cpc$Grupo == "Control (PGB)"]),1)," (",round(sd(ITT_cpc$ANEDAD_E1[ITT_cpc$Grupo == "Control (PGB)"]),1),")",sep="")
paste(round(mean(ITT_cpc$ANEDAD_E1[ITT_cpc$Grupo == "Tratamiento (PGB + ALA)"]),1)," (",round(sd(ITT_cpc$ANEDAD_E1[ITT_cpc$Grupo == "Tratamiento (PGB + ALA)"]),1),")",sep="")
age_PGB <- PP_cpc$ANEDAD_E1[PP_cpc$Grupo == "Control (PGB)"]
age_TRE <- PP_cpc$ANEDAD_E1[PP_cpc$Grupo == "Tratamiento (PGB + ALA)"]
t.test(age_PGB,age_TRE)
age_PGB <- ITT_cpc$ANEDAD_E1[ITT_cpc$Grupo == "Control (PGB)"]
age_TRE <- ITT_cpc$ANEDAD_E1[ITT_cpc$Grupo == "Tratamiento (PGB + ALA)"]
t.test(age_PGB,age_TRE)
# Sex
a <- sum(PP_dem$Género == "Hombre" & PP_dem$Grupo == "Control (PGB)")
b <- sum(PP_dem$Género == "Mujer" & PP_dem$Grupo == "Control (PGB)")
c <- sum(PP_dem$Género == "Hombre" & PP_dem$Grupo == "Tratamiento (PGB + ALA)")
d <- sum(PP_dem$Género == "Mujer" & PP_dem$Grupo == "Tratamiento (PGB + ALA)")
conTable <- matrix(c(a,b,c,d),nrow = 2)
conTable
chisq.test(conTable)
a <- sum(ITT_dem$Género == "Hombre" & ITT_dem$Grupo == "Control (PGB)")
b <- sum(ITT_dem$Género == "Mujer" & ITT_dem$Grupo == "Control (PGB)")
c <- sum(ITT_dem$Género == "Hombre" & ITT_dem$Grupo == "Tratamiento (PGB + ALA)")
d <- sum(ITT_dem$Género == "Mujer" & ITT_dem$Grupo == "Tratamiento (PGB + ALA)")
conTable <- matrix(c(a,b,c,d),nrow = 2)
conTable
chisq.test(conTable)
# BMI
paste(round(mean(PP_cpc$ANIMC_E1[PP_cpc$Grupo == "Control (PGB)"]),1)," (",round(sd(PP_cpc$ANIMC_E1[PP_cpc$Grupo == "Control (PGB)"]),1),")",sep="")
paste(round(mean(PP_cpc$ANIMC_E1[PP_cpc$Grupo == "Tratamiento (PGB + ALA)"]),1)," (",round(sd(PP_cpc$ANIMC_E1[PP_cpc$Grupo == "Tratamiento (PGB + ALA)"]),1),")",sep="")
paste(round(mean(ITT_cpc$ANIMC_E1[ITT_cpc$Grupo == "Control (PGB)"]),1)," (",round(sd(ITT_cpc$ANIMC_E1[ITT_cpc$Grupo == "Control (PGB)"]),1),")",sep="")
paste(round(mean(ITT_cpc$ANIMC_E1[ITT_cpc$Grupo == "Tratamiento (PGB + ALA)"]),1)," (",round(sd(ITT_cpc$ANIMC_E1[ITT_cpc$Grupo == "Tratamiento (PGB + ALA)"]),1),")",sep="")
imc_PGB <- PP_cpc$ANIMC_E1[PP_cpc$Grupo == "Control (PGB)"]
imc_TRE <- PP_cpc$ANIMC_E1[PP_cpc$Grupo == "Tratamiento (PGB + ALA)"]
t.test(imc_PGB,imc_TRE)
imc_PGB <- ITT_cpc$ANIMC_E1[ITT_cpc$Grupo == "Control (PGB)"]
imc_TRE <- ITT_cpc$ANIMC_E1[ITT_cpc$Grupo == "Tratamiento (PGB + ALA)"]
t.test(imc_PGB,imc_TRE)
# Time from diagnosis (PDN)
paste(round(mean(PP_pad$calculo[PP_pad$Grupo == "Control (PGB)"]),1)," (",round(sd(PP_pad$calculo[PP_pad$Grupo == "Control (PGB)"]),1),")",sep="")
paste(round(mean(PP_pad$calculo[PP_pad$Grupo == "Tratamiento (PGB + ALA)"]),1)," (",round(sd(PP_pad$calculo[PP_pad$Grupo == "Tratamiento (PGB + ALA)"]),1),")",sep="")
paste(round(mean(ITT_pad$calculo[ITT_pad$Grupo == "Control (PGB)"]),1)," (",round(sd(ITT_pad$calculo[ITT_pad$Grupo == "Control (PGB)"]),1),")",sep="")
paste(round(mean(ITT_pad$calculo[ITT_pad$Grupo == "Tratamiento (PGB + ALA)"]),1)," (",round(sd(ITT_pad$calculo[ITT_pad$Grupo == "Tratamiento (PGB + ALA)"]),1),")",sep="")
tme_PGB <- PP_pad$calculo[PP_pad$Grupo == "Control (PGB)"]
tme_TRE <- PP_pad$calculo[PP_pad$Grupo == "Tratamiento (PGB + ALA)"]
t.test(tme_PGB,tme_TRE)
tme_PGB <- ITT_pad$calculo[ITT_pad$Grupo == "Control (PGB)"]
tme_TRE <- ITT_pad$calculo[ITT_pad$Grupo == "Tratamiento (PGB + ALA)"]
t.test(tme_PGB,tme_TRE)
# Baseline EVA
paste(round(mean(PP_eva$Impregnación..Promedio[PP_eva$Grupo == "Control (PGB)"], na.rm=TRUE),1)," (",round(sd(PP_eva$Impregnación..Promedio[PP_eva$Grupo == "Control (PGB)"], na.rm=TRUE),1),")",sep="")
paste(round(mean(PP_eva$Impregnación..Promedio[PP_eva$Grupo == "Tratamiento (PGB + ALA)"], na.rm=TRUE),1)," (",round(sd(PP_eva$Impregnación..Promedio[PP_eva$Grupo == "Tratamiento (PGB + ALA)"], na.rm=TRUE),1),")",sep="")
paste(round(mean(ITT_eva$Impregnación..Promedio[ITT_eva$Grupo == "Control (PGB)"], na.rm=TRUE),1)," (",round(sd(ITT_eva$Impregnación..Promedio[ITT_eva$Grupo == "Control (PGB)"], na.rm=TRUE),1),")",sep="")
paste(round(mean(ITT_eva$Impregnación..Promedio[ITT_eva$Grupo == "Tratamiento (PGB + ALA)"], na.rm=TRUE),1)," (",round(sd(ITT_eva$Impregnación..Promedio[ITT_eva$Grupo == "Tratamiento (PGB + ALA)"], na.rm=TRUE),1),")",sep="")
eva_PGB <- PP_eva$Impregnación..Promedio[PP_eva$Grupo == "Control (PGB)"]
eva_TRE <- PP_eva$Impregnación..Promedio[PP_eva$Grupo == "Tratamiento (PGB + ALA)"]
t.test(eva_PGB,eva_TRE)
eva_PGB <- ITT_eva$Impregnación..Promedio[ITT_eva$Grupo == "Control (PGB)"]
eva_TRE <- ITT_eva$Impregnación..Promedio[ITT_eva$Grupo == "Tratamiento (PGB + ALA)"]
t.test(eva_PGB,eva_TRE)
# Baseline SF-36
paste(round(mean(PP_sf3$Selección..Resultado..SARESUL_E1...valor.real.[PP_sf3$Grupo == "Control (PGB)"]),1)," (",round(sd(PP_sf3$Selección..Resultado..SARESUL_E1...valor.real.[PP_sf3$Grupo == "Control (PGB)"]),1),")",sep="")
paste(round(mean(PP_sf3$Selección..Resultado..SARESUL_E1...valor.real.[PP_sf3$Grupo == "Tratamiento (PGB + ALA)"]),1)," (",round(sd(PP_sf3$Selección..Resultado..SARESUL_E1...valor.real.[PP_sf3$Grupo == "Tratamiento (PGB + ALA)"]),1),")",sep="")
paste(round(mean(ITT_sf3$Selección..Resultado..SARESUL_E1...valor.real.[ITT_sf3$Grupo == "Control (PGB)"]),1)," (",round(sd(ITT_sf3$Selección..Resultado..SARESUL_E1...valor.real.[ITT_sf3$Grupo == "Control (PGB)"]),1),")",sep="")
paste(round(mean(ITT_sf3$Selección..Resultado..SARESUL_E1...valor.real.[ITT_sf3$Grupo == "Tratamiento (PGB + ALA)"]),1)," (",round(sd(ITT_sf3$Selección..Resultado..SARESUL_E1...valor.real.[ITT_sf3$Grupo == "Tratamiento (PGB + ALA)"]),1),")",sep="")
sf3_PGB <- PP_sf3$Selección..Resultado..SARESUL_E1...valor.real.[PP_sf3$Grupo == "Control (PGB)"]
sf3_TRE <- PP_sf3$Selección..Resultado..SARESUL_E1...valor.real.[PP_sf3$Grupo == "Tratamiento (PGB + ALA)"]
t.test(sf3_PGB,sf3_TRE)
sf3_PGB <- ITT_sf3$Selección..Resultado..SARESUL_E1...valor.real.[ITT_sf3$Grupo == "Control (PGB)"]
sf3_TRE <- ITT_sf3$Selección..Resultado..SARESUL_E1...valor.real.[ITT_sf3$Grupo == "Tratamiento (PGB + ALA)"]
t.test(sf3_PGB,sf3_TRE)
# Baseline McGill
paste(round(mean(PP_mgl$Aleatorización..Score[PP_mgl$Grupo == "Control (PGB)"]),1)," (",round(sd(PP_mgl$Aleatorización..Score[PP_mgl$Grupo == "Control (PGB)"]),1),")",sep="")
paste(round(mean(PP_mgl$Aleatorización..Score[PP_mgl$Grupo == "Tratamiento (PGB + ALA)"]),1)," (",round(sd(PP_mgl$Aleatorización..Score[PP_mgl$Grupo == "Tratamiento (PGB + ALA)"]),1),")",sep="")
paste(round(mean(ITT_mgl$Aleatorización..Score[ITT_mgl$Grupo == "Control (PGB)"]),1)," (",round(sd(ITT_mgl$Aleatorización..Score[ITT_mgl$Grupo == "Control (PGB)"]),1),")",sep="")
paste(round(mean(ITT_mgl$Aleatorización..Score[ITT_mgl$Grupo == "Tratamiento (PGB + ALA)"]),1)," (",round(sd(ITT_mgl$Aleatorización..Score[ITT_mgl$Grupo == "Tratamiento (PGB + ALA)"]),1),")",sep="")
mcg_PGB <- PP_mgl$Aleatorización..Score[PP_mgl$Grupo == "Control (PGB)"]
mcg_TRE <- PP_mgl$Aleatorización..Score[PP_mgl$Grupo == "Tratamiento (PGB + ALA)"]
t.test(mcg_PGB,mcg_TRE)
mcg_PGB <- ITT_mgl$Aleatorización..Score[ITT_mgl$Grupo == "Control (PGB)"]
mcg_TRE <- ITT_mgl$Aleatorización..Score[ITT_mgl$Grupo == "Tratamiento (PGB + ALA)"]
t.test(mcg_PGB,mcg_TRE)
# Baseline LANSS
paste(round(mean(PP_lan$Selección..Total[PP_lan$Grupo == "Control (PGB)"], na.rm=TRUE),1)," (",round(sd(PP_lan$Selección..Total[PP_lan$Grupo == "Control (PGB)"], na.rm=TRUE),1),")",sep="")
paste(round(mean(PP_lan$Selección..Total[PP_lan$Grupo == "Tratamiento (PGB + ALA)"], na.rm=TRUE),1)," (",round(sd(PP_lan$Selección..Total[PP_lan$Grupo == "Tratamiento (PGB + ALA)"], na.rm=TRUE),1),")",sep="")
paste(round(mean(ITT_lan$Selección..Total[ITT_lan$Grupo == "Control (PGB)"], na.rm=TRUE),1)," (",round(sd(ITT_lan$Selección..Total[ITT_lan$Grupo == "Control (PGB)"], na.rm=TRUE),1),")",sep="")
paste(round(mean(ITT_lan$Selección..Total[ITT_lan$Grupo == "Tratamiento (PGB + ALA)"], na.rm=TRUE),1)," (",round(sd(ITT_lan$Selección..Total[ITT_lan$Grupo == "Tratamiento (PGB + ALA)"], na.rm=TRUE),1),")",sep="")
lan_PGB <- PP_lan$Selección..Total[PP_lan$Grupo == "Control (PGB)"]
lan_TRE <- PP_lan$Selección..Total[PP_lan$Grupo == "Tratamiento (PGB + ALA)"]
t.test(lan_PGB,lan_TRE)
lan_PGB <- ITT_lan$Selección..Total[ITT_lan$Grupo == "Control (PGB)"]
lan_TRE <- ITT_lan$Selección..Total[ITT_lan$Grupo == "Tratamiento (PGB + ALA)"]
t.test(lan_PGB,lan_TRE)

########################
### Primary Analysis ###
########################

#---> PP
primData <- data.frame(ID = PP_eva$ID.Paciente, 
                       EVA12 = PP_eva$Visita.8..Promedio.A, 
                       Basal = PP_eva$Impregnación..Promedio,
                       Tratamiento = PP$Grupo,
                       Centro = PP_eva$Sitio)

primAnal <- lme4::lmer(EVA12 ~ Basal + Tratamiento + (1|Centro), data = primData, REML=FALSE)
sumAnal <- jtools::summ(primAnal)
# 2*pt(sumAnal$coeftable[3,3], sumAnal$coeftable[3,4], lower.tail = FALSE) # p-vaue
sumAnal
primEf_PP <- sumAnal$coeftable[3,1]
primLS_PP <- sumAnal$coeftable[3,1] + qt(p = 0.9917, df = sumAnal$coeftable[3,4])*sumAnal$coeftable[3,2]
primEf_PP   # adjusted least squares mean
primLS_PP   # 99.17% one-tailed CI

#---> ITT
sem00 <- ITT_eva$Impregnación..Promedio
sem01 <- ITT_eva$Visita.1..Promedio
sem02 <- ITT_eva$Visita.2..Promedio
sem03 <- ITT_eva$Visita.3..Promedio
sem04 <- ITT_eva$Visita.4..Promedio
sem05 <- ITT_eva$Visita.5..Promedio
sem06 <- ITT_eva$Visita.5..Promedio.A
sem07 <- ITT_eva$Visita.6..Promedio
sem08 <- ITT_eva$Visita.6..Promedio.A
sem09 <- ITT_eva$Visita.7..Promedio
sem10 <- ITT_eva$Visita.7..Promedio.A
sem11 <- ITT_eva$Visita.8..Promedio
sem12 <- ITT_eva$Visita.8..Promedio.A

# No-imputation ITT analysis
primData <- data.frame(ID = ITT_eva$ID.Paciente, 
                       EVA12 = sem12, 
                       Basal = sem00,
                       Tratamiento = ITT$Grupo,
                       Centro = ITT_eva$Sitio)

primAnal <- lme4::lmer(EVA12 ~ Basal + Tratamiento + (1|Centro), data = primData, REML=FALSE)
sumAnal <- jtools::summ(primAnal)
sumAnal
primEf_ITT <- sumAnal$coeftable[3,1]
primLS_ITT <- sumAnal$coeftable[3,1] + qt(p = 0.9917, df = sumAnal$coeftable[3,4])*sumAnal$coeftable[3,2]
primEf_ITT   # adjusted least squares mean
primLS_ITT   # 99.17% one-tailed CI

# LOCF-based imputed ITT analysis
sem01[is.na(sem01)] <- sem00[is.na(sem01)]
sem02[is.na(sem02)] <- sem01[is.na(sem02)]
sem03[is.na(sem03)] <- sem02[is.na(sem03)]
sem04[is.na(sem04)] <- sem03[is.na(sem04)]
sem05[is.na(sem05)] <- sem04[is.na(sem05)]
sem06[is.na(sem06)] <- sem05[is.na(sem06)]
sem07[is.na(sem07)] <- sem06[is.na(sem07)]
sem08[is.na(sem08)] <- sem07[is.na(sem08)]
sem09[is.na(sem09)] <- sem08[is.na(sem09)]
sem10[is.na(sem10)] <- sem09[is.na(sem10)]
sem11[is.na(sem11)] <- sem10[is.na(sem11)]
sem12[is.na(sem12)] <- sem11[is.na(sem12)]

primData <- data.frame(ID = ITT_eva$ID.Paciente, 
                       EVA12 = sem12, 
                       Basal = sem00,
                       Tratamiento = ITT$Grupo,
                       Centro = ITT_eva$Sitio)

primAnal <- lme4::lmer(EVA12 ~ Basal + Tratamiento + (1|Centro), data = primData, REML=FALSE)
sumAnal <- jtools::summ(primAnal)
sumAnal
primEf_ITT <- sumAnal$coeftable[3,1]
primLS_ITT <- sumAnal$coeftable[3,1] + qt(p = 0.9917, df = sumAnal$coeftable[3,4])*sumAnal$coeftable[3,2]
primEf_ITT   # adjusted least squares mean
primLS_ITT   # 99.17% one-tailed CI

##########################
### Secondary Analyses ###
##########################

#########################
### Subgroup Analysis ###
#########################

#---> PP

# Age
primData <- data.frame(ID = PP_eva$ID.Paciente[PP_cpc$ANEDAD_E1 < 60], 
                       EVA12 = as.numeric(PP_eva$Visita.8..Promedio.A[PP_cpc$ANEDAD_E1 < 60]), 
                       Basal = as.numeric(PP_eva$Impregnación..Promedio[PP_cpc$ANEDAD_E1 < 60]),
                       Tratamiento = PP$Grupo[PP_cpc$ANEDAD_E1 < 60],
                       Centro = PP_eva$Sitio[PP_cpc$ANEDAD_E1 < 60])
primAnal <- lme4::lmer(EVA12 ~ Basal + Tratamiento + (1|Centro), data = primData, REML=TRUE)
sumAnal <- jtools::summ(primAnal)
strAge1Ef_PP <- round(sumAnal$coeftable[3,1],4)
strAge1UL_PP <- round(sumAnal$coeftable[3,1] + qt(p = 0.9917, df = sumAnal$coeftable[3,4])*sumAnal$coeftable[3,2],4)

primData <- data.frame(ID = PP_eva$ID.Paciente[PP_cpc$ANEDAD_E1 >= 60], 
                       EVA12 = as.numeric(PP_eva$Visita.8..Promedio.A[PP_cpc$ANEDAD_E1 >= 60]), 
                       Basal = as.numeric(PP_eva$Impregnación..Promedio[PP_cpc$ANEDAD_E1 >= 60]),
                       Tratamiento = PP$Grupo[PP_cpc$ANEDAD_E1 >= 60],
                       Centro = PP_eva$Sitio[PP_cpc$ANEDAD_E1 >= 60])
primAnal <- lme4::lmer(EVA12 ~ Basal + Tratamiento + (1|Centro), data = primData, REML=TRUE)
sumAnal <- jtools::summ(primAnal)
strAge2Ef_PP <- round(sumAnal$coeftable[3,1],4)
strAge2UL_PP <- round(sumAnal$coeftable[3,1] + qt(p = 0.9917, df = sumAnal$coeftable[3,4])*sumAnal$coeftable[3,2],4)

# Sex
primData <- data.frame(ID = PP_eva$ID.Paciente[PP_dem$Género == "Hombre"], 
                       EVA12 = as.numeric(PP_eva$Visita.8..Promedio.A[PP_dem$Género == "Hombre"]), 
                       Basal = as.numeric(PP_eva$Impregnación..Promedio[PP_dem$Género == "Hombre"]),
                       Tratamiento = PP$Grupo[PP_dem$Género == "Hombre"],
                       Centro = PP_eva$Sitio[PP_dem$Género == "Hombre"])
primAnal <- lme4::lmer(EVA12 ~ Basal + Tratamiento + (1|Centro), data = primData, REML=TRUE)
sumAnal <- jtools::summ(primAnal)
strSexHEf_PP <- round(sumAnal$coeftable[3,1],4)
strSexHUL_PP <- round(sumAnal$coeftable[3,1] + qt(p = 0.9917, df = sumAnal$coeftable[3,4])*sumAnal$coeftable[3,2],4)

primData <- data.frame(ID = PP_eva$ID.Paciente[PP_dem$Género == "Mujer"], 
                       EVA12 = as.numeric(PP_eva$Visita.8..Promedio.A[PP_dem$Género == "Mujer"]), 
                       Basal = as.numeric(PP_eva$Impregnación..Promedio[PP_dem$Género == "Mujer"]),
                       Tratamiento = PP$Grupo[PP_dem$Género == "Mujer"],
                       Centro = PP_eva$Sitio[PP_dem$Género == "Mujer"])
primAnal <- lme4::lmer(EVA12 ~ Basal + Tratamiento + (1|Centro), data = primData, REML=TRUE)
sumAnal <- jtools::summ(primAnal)
strSexMEf_PP <- round(sumAnal$coeftable[3,1],4)
strSexMUL_PP <- round(sumAnal$coeftable[3,1] + qt(p = 0.9917, df = sumAnal$coeftable[3,4])*sumAnal$coeftable[3,2],4)

# BMI
primData <- data.frame(ID = PP_eva$ID.Paciente[PP_cpc$ANIMC_E1 < 25], 
                       EVA12 = as.numeric(PP_eva$Visita.8..Promedio.A[PP_cpc$ANIMC_E1 < 25]), 
                       Basal = as.numeric(PP_eva$Impregnación..Promedio[PP_cpc$ANIMC_E1 < 25]),
                       Tratamiento = PP$Grupo[PP_cpc$ANIMC_E1 < 25],
                       Centro = PP_eva$Sitio[PP_cpc$ANIMC_E1 < 25])
primAnal <- lme4::lmer(EVA12 ~ Basal + Tratamiento + (1|Centro), data = primData, REML=TRUE)
sumAnal <- jtools::summ(primAnal)
strIMC1Ef_PP <- round(sumAnal$coeftable[3,1],4)
strIMC1UL_PP <- round(sumAnal$coeftable[3,1] + qt(p = 0.9917, df = sumAnal$coeftable[3,4])*sumAnal$coeftable[3,2],4)

primData <- data.frame(ID = PP_eva$ID.Paciente[PP_cpc$ANIMC_E1 >= 25], 
                       EVA12 = as.numeric(PP_eva$Visita.8..Promedio.A[PP_cpc$ANIMC_E1 >= 25]), 
                       Basal = as.numeric(PP_eva$Impregnación..Promedio[PP_cpc$ANIMC_E1 >= 25]),
                       Tratamiento = PP$Grupo[PP_cpc$ANIMC_E1 >= 25],
                       Centro = PP_eva$Sitio[PP_cpc$ANIMC_E1 >= 25])
primAnal <- lme4::lmer(EVA12 ~ Basal + Tratamiento + (1|Centro), data = primData, REML=TRUE)
sumAnal <- jtools::summ(primAnal)
strIMC2Ef_PP <- round(sumAnal$coeftable[3,1],4)
strIMC2UL_PP <- round(sumAnal$coeftable[3,1] + qt(p = 0.9917, df = sumAnal$coeftable[3,4])*sumAnal$coeftable[3,2],4)

# Time since PDN
primData <- data.frame(ID = PP_eva$ID.Paciente[PP_pad$calculo < 730], 
                       EVA12 = as.numeric(PP_eva$Visita.8..Promedio.A[PP_pad$calculo < 730]), 
                       Basal = as.numeric(PP_eva$Impregnación..Promedio[PP_pad$calculo < 730]),
                       Tratamiento = PP$Grupo[PP_pad$calculo < 730],
                       Centro = PP_eva$Sitio[PP_pad$calculo < 730])
primAnal <- lme4::lmer(EVA12 ~ Basal + Tratamiento + (1|Centro), data = primData, REML=TRUE)
sumAnal <- jtools::summ(primAnal)
strPDN1Ef_PP <- round(sumAnal$coeftable[3,1],4)
strPDN1UL_PP <- round(sumAnal$coeftable[3,1] + qt(p = 0.9917, df = sumAnal$coeftable[3,4])*sumAnal$coeftable[3,2],4)

primData <- data.frame(ID = PP_eva$ID.Paciente[PP_pad$calculo >= 730], 
                       EVA12 = as.numeric(PP_eva$Visita.8..Promedio.A[PP_pad$calculo >= 730]), 
                       Basal = as.numeric(PP_eva$Impregnación..Promedio[PP_pad$calculo >= 730]),
                       Tratamiento = PP$Grupo[PP_pad$calculo >= 730],
                       Centro = PP_eva$Sitio[PP_pad$calculo >= 730])
primAnal <- lme4::lmer(EVA12 ~ Basal + Tratamiento + (1|Centro), data = primData, REML=TRUE)
sumAnal <- jtools::summ(primAnal)
strPDN2Ef_PP <- round(sumAnal$coeftable[3,1],4)
strPDN2UL_PP <- round(sumAnal$coeftable[3,1] + qt(p = 0.9917, df = sumAnal$coeftable[3,4])*sumAnal$coeftable[3,2],4)

strat_data <- data.frame(vars = c("All patients","Age, years","   <60","   ≥60","Sex","   Male","   Female","BMI","   <25","   ≥25","Time since PDN, years","   <2","   ≥2"),
                         N = c(as.character(nrow(ITT)),"",as.character(sum(PP_cpc$ANEDAD_E1 < 60)),as.character(sum(PP_cpc$ANEDAD_E1 >= 60)),"",as.character(sum(PP_dem$Género == "Hombre")),as.character(sum(PP_dem$Género == "Mujer")),"",as.character(sum(PP_cpc$ANIMC_E1 < 25)),as.character(sum(PP_cpc$ANIMC_E1 >= 25)),"",as.character(sum(PP_pad$calculo < 730)),as.character(sum(PP_pad$calculo >= 730))),
                         effe = c(primEf_PP,NA,strAge1Ef_PP,strAge2Ef_PP,NA,strSexHEf_PP,strSexMEf_PP,NA,strIMC1Ef_PP,strIMC2Ef_PP,NA,strPDN1Ef_PP,strPDN2Ef_PP),
                         lowlim = rep(NA,13),
                         uplim = c(primLS_PP,NA,strAge1UL_PP,strAge2UL_PP,NA,strSexHUL_PP,strSexMUL_PP,NA,strIMC1UL_PP,strIMC2UL_PP,NA,strPDN1UL_PP,strPDN2UL_PP))

library(forestplot)
# Fig.2 - 800x300
strat_data |>
  forestplot(labeltext = c(vars,N),
             mean = effe,
             lower = effe,
             upper = uplim,
             zero = 0,
             grid = structure(c(0.735), 
                              gp = gpar(lty = 2, col = "royalblue")),
             boxsize = 0.2) |> 
  fp_add_header(vars = c(""),
                N = c("N"))

#---> ITT

# Age
primData <- data.frame(ID = ITT_eva$ID.Paciente[ITT_cpc$ANEDAD_E1 < 60], 
                       EVA12 = as.numeric(sem12[ITT_cpc$ANEDAD_E1 < 60]), 
                       Basal = as.numeric(sem00[ITT_cpc$ANEDAD_E1 < 60]),
                       Tratamiento = ITT$Grupo[ITT_cpc$ANEDAD_E1 < 60],
                       Centro = ITT_eva$Sitio[ITT_cpc$ANEDAD_E1 < 60])
primAnal <- lme4::lmer(EVA12 ~ Basal + Tratamiento + (1|Centro), data = primData, REML=TRUE)
sumAnal <- jtools::summ(primAnal)
strAge1Ef_ITT <- round(sumAnal$coeftable[3,1],4)
strAge1UL_ITT <- round(sumAnal$coeftable[3,1] + qt(p = 0.9917, df = sumAnal$coeftable[3,4])*sumAnal$coeftable[3,2],4)

primData <- data.frame(ID = ITT_eva$ID.Paciente[ITT_cpc$ANEDAD_E1 >= 60], 
                       EVA12 = as.numeric(sem12[ITT_cpc$ANEDAD_E1 >= 60]), 
                       Basal = as.numeric(sem00[ITT_cpc$ANEDAD_E1 >= 60]),
                       Tratamiento = ITT$Grupo[ITT_cpc$ANEDAD_E1 >= 60],
                       Centro = ITT_eva$Sitio[ITT_cpc$ANEDAD_E1 >= 60])
primAnal <- lme4::lmer(EVA12 ~ Basal + Tratamiento + (1|Centro), data = primData, REML=TRUE)
sumAnal <- jtools::summ(primAnal)
strAge2Ef_ITT <- round(sumAnal$coeftable[3,1],4)
strAge2UL_ITT <- round(sumAnal$coeftable[3,1] + qt(p = 0.9917, df = sumAnal$coeftable[3,4])*sumAnal$coeftable[3,2],4)

# Sex
primData <- data.frame(ID = ITT_eva$ID.Paciente[ITT_dem$Género == "Hombre"], 
                       EVA12 = as.numeric(sem12[ITT_dem$Género == "Hombre"]), 
                       Basal = as.numeric(sem00[ITT_dem$Género == "Hombre"]),
                       Tratamiento = ITT$Grupo[ITT_dem$Género == "Hombre"],
                       Centro = ITT_eva$Sitio[ITT_dem$Género == "Hombre"])
primAnal <- lme4::lmer(EVA12 ~ Basal + Tratamiento + (1|Centro), data = primData, REML=TRUE)
sumAnal <- jtools::summ(primAnal)
strSexHEf_ITT <- round(sumAnal$coeftable[3,1],4)
strSexHUL_ITT <- round(sumAnal$coeftable[3,1] + qt(p = 0.9917, df = sumAnal$coeftable[3,4])*sumAnal$coeftable[3,2],4)

primData <- data.frame(ID = ITT_eva$ID.Paciente[ITT_dem$Género == "Mujer"], 
                       EVA12 = as.numeric(sem12[ITT_dem$Género == "Mujer"]), 
                       Basal = as.numeric(sem00[ITT_dem$Género == "Mujer"]),
                       Tratamiento = ITT$Grupo[ITT_dem$Género == "Mujer"],
                       Centro = ITT_eva$Sitio[ITT_dem$Género == "Mujer"])
primAnal <- lme4::lmer(EVA12 ~ Basal + Tratamiento + (1|Centro), data = primData, REML=TRUE)
sumAnal <- jtools::summ(primAnal)
strSexMEf_ITT <- round(sumAnal$coeftable[3,1],4)
strSexMUL_ITT <- round(sumAnal$coeftable[3,1] + qt(p = 0.9917, df = sumAnal$coeftable[3,4])*sumAnal$coeftable[3,2],4)

# BMI
primData <- data.frame(ID = ITT_eva$ID.Paciente[ITT_cpc$ANIMC_E1 < 25], 
                       EVA12 = as.numeric(sem12[ITT_cpc$ANIMC_E1 < 25]), 
                       Basal = as.numeric(sem00[ITT_cpc$ANIMC_E1 < 25]),
                       Tratamiento = ITT$Grupo[ITT_cpc$ANIMC_E1 < 25],
                       Centro = ITT_eva$Sitio[ITT_cpc$ANIMC_E1 < 25])
primAnal <- lme4::lmer(EVA12 ~ Basal + Tratamiento + (1|Centro), data = primData, REML=TRUE)
sumAnal <- jtools::summ(primAnal)
strIMC1Ef_ITT <- round(sumAnal$coeftable[3,1],4)
strIMC1UL_ITT <- round(sumAnal$coeftable[3,1] + qt(p = 0.9917, df = sumAnal$coeftable[3,4])*sumAnal$coeftable[3,2],4)

primData <- data.frame(ID = ITT_eva$ID.Paciente[ITT_cpc$ANIMC_E1 >= 25], 
                       EVA12 = as.numeric(sem12[ITT_cpc$ANIMC_E1 >= 25]), 
                       Basal = as.numeric(sem00[ITT_cpc$ANIMC_E1 >= 25]),
                       Tratamiento = ITT$Grupo[ITT_cpc$ANIMC_E1 >= 25],
                       Centro = ITT_eva$Sitio[ITT_cpc$ANIMC_E1 >= 25])
primAnal <- lme4::lmer(EVA12 ~ Basal + Tratamiento + (1|Centro), data = primData, REML=TRUE)
sumAnal <- jtools::summ(primAnal)
strIMC2Ef_ITT <- round(sumAnal$coeftable[3,1],4)
strIMC2UL_ITT <- round(sumAnal$coeftable[3,1] + qt(p = 0.9917, df = sumAnal$coeftable[3,4])*sumAnal$coeftable[3,2],4)

# Time since PDN
primData <- data.frame(ID = ITT_eva$ID.Paciente[ITT_pad$calculo < 730], 
                       EVA12 = as.numeric(sem12[ITT_pad$calculo < 730]), 
                       Basal = as.numeric(sem00[ITT_pad$calculo < 730]),
                       Tratamiento = ITT$Grupo[ITT_pad$calculo < 730],
                       Centro = ITT_eva$Sitio[ITT_pad$calculo < 730])
primAnal <- lme4::lmer(EVA12 ~ Basal + Tratamiento + (1|Centro), data = primData, REML=TRUE)
sumAnal <- jtools::summ(primAnal)
strPDN1Ef_ITT <- round(sumAnal$coeftable[3,1],4)
strPDN1UL_ITT <- round(sumAnal$coeftable[3,1] + qt(p = 0.9917, df = sumAnal$coeftable[3,4])*sumAnal$coeftable[3,2],4)

primData <- data.frame(ID = ITT_eva$ID.Paciente[ITT_pad$calculo >= 730], 
                       EVA12 = as.numeric(sem12[ITT_pad$calculo >= 730]), 
                       Basal = as.numeric(sem00[ITT_pad$calculo >= 730]),
                       Tratamiento = ITT$Grupo[ITT_pad$calculo >= 730],
                       Centro = ITT_eva$Sitio[ITT_pad$calculo >= 730])
primAnal <- lme4::lmer(EVA12 ~ Basal + Tratamiento + (1|Centro), data = primData, REML=TRUE)
sumAnal <- jtools::summ(primAnal)
strPDN2Ef_ITT <- round(sumAnal$coeftable[3,1],4)
strPDN2UL_ITT <- round(sumAnal$coeftable[3,1] + qt(p = 0.9917, df = sumAnal$coeftable[3,4])*sumAnal$coeftable[3,2],4)

strat_data <- data.frame(vars = c("All patients","Age, years","   <60","   ≥60","Sex","   Male","   Female","BMI","   <25","   ≥25","Time since PDN, years","   <2","   ≥2"),
                         N = c(as.character(nrow(ITT)),"",as.character(sum(ITT_cpc$ANEDAD_E1 < 60)),as.character(sum(ITT_cpc$ANEDAD_E1 >= 60)),"",as.character(sum(ITT_dem$Género == "Hombre")),as.character(sum(ITT_dem$Género == "Mujer")),"",as.character(sum(ITT_cpc$ANIMC_E1 < 25)),as.character(sum(ITT_cpc$ANIMC_E1 >= 25)),"",as.character(sum(ITT_pad$calculo < 730)),as.character(sum(ITT_pad$calculo >= 730))),
                         effe = c(primEf_ITT,NA,strAge1Ef_ITT,strAge2Ef_ITT,NA,strSexHEf_ITT,strSexMEf_ITT,NA,strIMC1Ef_ITT,strIMC2Ef_ITT,NA,strPDN1Ef_ITT,strPDN2Ef_ITT),
                         lowlim = rep(NA,13),
                         uplim = c(primLS_ITT,NA,strAge1UL_ITT,strAge2UL_ITT,NA,strSexHUL_ITT,strSexMUL_ITT,NA,strIMC1UL_ITT,strIMC2UL_ITT,NA,strPDN1UL_ITT,strPDN2UL_ITT))

# Fig.S1 - 800x300
strat_data |>
  forestplot(labeltext = c(vars,N),
             mean = effe,
             lower = effe,
             upper = uplim,
             zero = 0,
             grid = structure(c(0.735), 
                              gp = gpar(lty = 2, col = "royalblue")),
             boxsize = 0.2) |> 
  fp_add_header(vars = c(""),
                N = c("N"))

##########################
###    Weekly VAS      ###
##########################

#---> PP
n <- nrow(PP)
sem01 <- PP_eva$Visita.1..Promedio
sem02 <- PP_eva$Visita.2..Promedio
sem03 <- PP_eva$Visita.3..Promedio
sem04 <- PP_eva$Visita.4..Promedio
sem05 <- PP_eva$Visita.5..Promedio
sem06 <- PP_eva$Visita.5..Promedio.A
sem07 <- PP_eva$Visita.6..Promedio
sem08 <- PP_eva$Visita.6..Promedio.A
sem09 <- PP_eva$Visita.7..Promedio
sem10 <- PP_eva$Visita.7..Promedio.A
sem11 <- PP_eva$Visita.8..Promedio
sem12 <- PP_eva$Visita.8..Promedio.A
secData <- data.frame(ID = rep(PP_eva$ID.Paciente,12),
                      Dolor = c(sem01,sem02,sem03,sem04,sem05,sem06,sem07,sem08,sem09,sem10,sem11,sem12), 
                      Semana = c(rep("01",n),rep("02",n),rep("03",n),rep("04",n),rep("05",n),rep("06",n),rep("07",n),rep("08",n),rep("09",n),rep("10",n),rep("11",n),rep("12",n)),
                      Basal = rep(PP_eva$Impregnación..Promedio,12),
                      Tratamiento = rep(PP$Grupo,12),
                      Centro = rep(PP_eva$Sitio,12))
secAnal <- lme4::lmer(Dolor ~ Basal + Tratamiento + Semana + Tratamiento:Semana + (1|Centro) + (1|ID), data = secData, REML=TRUE)
jtools::summ(secAnal)

library(ggpubr)
library(dplyr)
basal <- PP_eva$Impregnación..Promedio
secData <- data.frame(Dolor = c(basal,sem01,sem02,sem03,sem04,sem05,sem06,sem07,sem08,sem09,sem10,sem11,sem12), 
                      Semana = c(rep(0,n),rep(1,n),rep(2,n),rep(3,n),rep(4,n),rep(5,n),rep(6,n),rep(7,n),rep(8,n),rep(9,n),rep(10,n),rep(11,n),rep(12,n)),
                      Tratamiento = rep(PP$Grupo,13))
secData.sumary <- secData %>%
  group_by(Semana, Tratamiento) %>%
  summarise(sd = qt(p=0.05/2, df=length(Dolor)-1,lower.tail=F)*sd(Dolor, na.rm=TRUE)/sqrt(length(Dolor)),Dolor = mean(Dolor, na.rm=TRUE))

# Fig.4 - 800x400
ggplot(secData.sumary, aes(x = Semana, y = Dolor, color = Tratamiento)) +
  geom_line(linewidth = 0.5) +
  geom_point(size = 3) +
  geom_errorbar(
    aes(ymin = Dolor-sd, ymax = Dolor+sd, color = Tratamiento),
    width = 0.2) +
  labs(x = "Week", y = "VAS pain score") +
  scale_x_continuous(
    breaks = 0:12,label = c("baseline","1","2","3","4","5","6","7","8","9","10","11","12")) +
  scale_y_continuous(limits = c(3, 8), breaks = c(4,6,8))+
  theme(panel.background = element_blank(),
        legend.key = element_rect(fill = NA, colour = NA),
        axis.line = element_line(colour = "black"),
        axis.title.x = element_text(size = 12),
        axis.title.y = element_text(size = 12)) +
  scale_color_manual(name = "Group", labels = c("PGB", "PGB+ALA"),
                     values = c("#f79231", "#164682"))


#---> ITT
n <- nrow(ITT)
sem00 <- ITT_eva$Impregnación..Promedio
sem01 <- ITT_eva$Visita.1..Promedio
sem02 <- ITT_eva$Visita.2..Promedio
sem03 <- ITT_eva$Visita.3..Promedio
sem04 <- ITT_eva$Visita.4..Promedio
sem05 <- ITT_eva$Visita.5..Promedio
sem06 <- ITT_eva$Visita.5..Promedio.A
sem07 <- ITT_eva$Visita.6..Promedio
sem08 <- ITT_eva$Visita.6..Promedio.A
sem09 <- ITT_eva$Visita.7..Promedio
sem10 <- ITT_eva$Visita.7..Promedio.A
sem11 <- ITT_eva$Visita.8..Promedio
sem12 <- ITT_eva$Visita.8..Promedio.A
sem01[is.na(sem01)] <- sem00[is.na(sem01)]
sem02[is.na(sem02)] <- sem01[is.na(sem02)]
sem03[is.na(sem03)] <- sem02[is.na(sem03)]
sem04[is.na(sem04)] <- sem03[is.na(sem04)]
sem05[is.na(sem05)] <- sem04[is.na(sem05)]
sem06[is.na(sem06)] <- sem05[is.na(sem06)]
sem07[is.na(sem07)] <- sem06[is.na(sem07)]
sem08[is.na(sem08)] <- sem07[is.na(sem08)]
sem09[is.na(sem09)] <- sem08[is.na(sem09)]
sem10[is.na(sem10)] <- sem09[is.na(sem10)]
sem11[is.na(sem11)] <- sem10[is.na(sem11)]
sem12[is.na(sem12)] <- sem11[is.na(sem12)]
secData <- data.frame(ID = rep(ITT_eva$ID.Paciente,12),
                      Dolor = c(sem01,sem02,sem03,sem04,sem05,sem06,sem07,sem08,sem09,sem10,sem11,sem12), 
                      Semana = c(rep("01",n),rep("02",n),rep("03",n),rep("04",n),rep("05",n),rep("06",n),rep("07",n),rep("08",n),rep("09",n),rep("10",n),rep("11",n),rep("12",n)),
                      Basal = rep(sem00),
                      Tratamiento = rep(ITT$Grupo,12),
                      Centro = rep(ITT_eva$Sitio,12))
secAnal <- lme4::lmer(Dolor ~ Basal + Tratamiento + Semana + Tratamiento:Semana + (1|Centro) + (1|ID), data = secData, REML=TRUE)
jtools::summ(secAnal)

secData <- data.frame(Dolor = c(sem00,sem01,sem02,sem03,sem04,sem05,sem06,sem07,sem08,sem09,sem10,sem11,sem12), 
                      Semana = c(rep(0,n),rep(1,n),rep(2,n),rep(3,n),rep(4,n),rep(5,n),rep(6,n),rep(7,n),rep(8,n),rep(9,n),rep(10,n),rep(11,n),rep(12,n)),
                      Tratamiento = rep(ITT$Grupo,13))
secData.sumary <- secData %>%
  group_by(Semana, Tratamiento) %>%
  summarise(sd = qt(p=0.05/2, df=length(Dolor)-1,lower.tail=F)*sd(Dolor, na.rm=TRUE)/sqrt(length(Dolor)),Dolor = mean(Dolor, na.rm=TRUE))

# Fig.S2 - 800x400
ggplot(secData.sumary, aes(x = Semana, y = Dolor, color = Tratamiento)) +
  geom_line(linewidth = 0.5) +
  geom_point(size = 3) +
  geom_errorbar(
    aes(ymin = Dolor-sd, ymax = Dolor+sd, color = Tratamiento),
    width = 0.2) +
  labs(x = "Week", y = "VAS pain score") +
  scale_x_continuous(
    breaks = 0:12,label = c("baseline","1","2","3","4","5","6","7","8","9","10","11","12")) +
  scale_y_continuous(limits = c(3, 8), breaks = c(4,6,8))+
  theme(panel.background = element_blank(),
        legend.key = element_rect(fill = NA, colour = NA),
        axis.line = element_line(colour = "black"),
        axis.title.x = element_text(size = 12),
        axis.title.y = element_text(size = 12)) +
  scale_color_manual(name = "Group", labels = c("PGB", "PGB+ALA"),
                     values = c("#f79231", "#164682"))

##############################
###         McGill         ###
##############################

#---> PP

# McGill Basal vs Semana12 (todos)
mcGillDat <- data.frame(ID = PP_eva$ID.Paciente, 
                        Semana12 = as.numeric(PP_mgl$Visita.8..Score), 
                        Basal = as.numeric(PP_mgl$Aleatorización..Score),
                        Tratamiento = PP$Grupo,
                        Centro = PP_eva$Sitio)

mcGillAnal <- lme4::lmer(Semana12 ~ Basal + Tratamiento + (1|Centro), data = mcGillDat, REML=TRUE)
mcGillTab <- jtools::summ(mcGillAnal)
mcGillTab
confint(mcGillAnal, level=0.95)
mgl_effe <- mcGillTab$coeftable[3,1]
mgl_ul <- confint(mcGillAnal, level=0.95)[5,2]

# McGill Basal vs Semana12 (tPDN>=2)
mcGillDat <- data.frame(ID = PP_eva$ID.Paciente[PP_pad$calculo >= 730], 
                        Semana12 = as.numeric(PP_mgl$Visita.8..Score[PP_pad$calculo >= 730]), 
                        Basal = as.numeric(PP_mgl$Aleatorización..Score[PP_pad$calculo >= 730]),
                        Tratamiento = PP$Grupo[PP_pad$calculo >= 730],
                        Centro = PP_eva$Sitio[PP_pad$calculo >= 730])

mcGillAnal <- lme4::lmer(Semana12 ~ Basal + Tratamiento + (1|Centro), data = mcGillDat, REML=TRUE)
mcGillTab <- jtools::summ(mcGillAnal)
mcGillTab
confint(mcGillAnal, level=0.95)
mgl_effe_PDN <- mcGillTab$coeftable[3,1]
mgl_ul_PDN <- confint(mcGillAnal, level=0.95)[5,2]

# McGill Basal vs Semana12 (BMI>=25)
mcGillDat <- data.frame(ID = PP_eva$ID.Paciente[PP_cpc$ANIMC_E1 >= 25], 
                        Semana12 = as.numeric(PP_mgl$Visita.8..Score[PP_cpc$ANIMC_E1 >= 25]), 
                        Basal = as.numeric(PP_mgl$Aleatorización..Score[PP_cpc$ANIMC_E1 >= 25]),
                        Tratamiento = PP$Grupo[PP_cpc$ANIMC_E1 >= 25],
                        Centro = PP_eva$Sitio[PP_cpc$ANIMC_E1 >= 25])

mcGillAnal <- lme4::lmer(Semana12 ~ Basal + Tratamiento + (1|Centro), data = mcGillDat, REML=TRUE)
mcGillTab <- jtools::summ(mcGillAnal)
mcGillTab
confint(mcGillAnal, level=0.95)
mgl_effe_BMI <- mcGillTab$coeftable[3,1]
mgl_ul_BMI <- confint(mcGillAnal, level=0.95)[5,2]

mcGill_data <- data.frame(vars = c("All patients","tPDN ≥ 2","BMI ≥ 25"),
                          effe = c(mgl_effe,mgl_effe_PDN,mgl_effe_BMI),
                          lowlim = c(NA,NA,NA),
                          uplim = c(mgl_ul,mgl_ul_PDN,mgl_ul_BMI))
# Fig.6B - 600x200
mcGill_data |>
  forestplot(labeltext = vars,
             mean = effe,
             lower = effe,
             upper = uplim,
             zero = 0,
             xticks = c(0, 0.5, 1, 1.5),
             grid = structure(c(1.34), 
                              gp = gpar(lty = 2, col = "royalblue")),
             boxsize = 0.1) |> 
  fp_add_header(vars = c("McGill (PGB+ALA vs PGB)"))

#---> ITT

mglsem00 <- ITT_mgl$Aleatorización..Score
mglsem04 <- ITT_mgl$Visita.4..Score
mglsem12 <- ITT_mgl$Visita.8..Score

mglsem04[is.na(mglsem04)] <- mglsem00[is.na(mglsem04)]
mglsem12[is.na(mglsem12)] <- mglsem04[is.na(mglsem12)]

# McGill Basal vs Semana12 (todos)
mcGillDat <- data.frame(ID = ITT_eva$ID.Paciente, 
                        Semana12 = mglsem12, 
                        Basal = sem00,
                        Tratamiento = ITT$Grupo,
                        Centro = ITT_eva$Sitio)

mcGillAnal <- lme4::lmer(Semana12 ~ Basal + Tratamiento + (1|Centro), data = mcGillDat, REML=TRUE)
mcGillTab <- jtools::summ(mcGillAnal)
mcGillTab
confint(mcGillAnal, level=0.95)
mgl_effe <- mcGillTab$coeftable[3,1]
mgl_ul <- confint(mcGillAnal, level=0.95)[5,2]

# McGill Basal vs Semana12 (tPDN>=2)
mcGillDat <- data.frame(ID = ITT_eva$ID.Paciente[ITT_pad$calculo >= 730], 
                        Semana12 = as.numeric(ITT_mgl$Visita.8..Score[ITT_pad$calculo >= 730]), 
                        Basal = as.numeric(ITT_mgl$Aleatorización..Score[ITT_pad$calculo >= 730]),
                        Tratamiento = ITT$Grupo[ITT_pad$calculo >= 730],
                        Centro = ITT_eva$Sitio[ITT_pad$calculo >= 730])

mcGillAnal <- lme4::lmer(Semana12 ~ Basal + Tratamiento + (1|Centro), data = mcGillDat, REML=TRUE)
mcGillTab <- jtools::summ(mcGillAnal)
mcGillTab
confint(mcGillAnal, level=0.95)
mgl_effe_PDN <- mcGillTab$coeftable[3,1]
mgl_ul_PDN <- confint(mcGillAnal, level=0.95)[5,2]

# McGill Basal vs Semana12 (BMI>=25)
mcGillDat <- data.frame(ID = ITT_eva$ID.Paciente[ITT_cpc$ANIMC_E1 >= 25], 
                        Semana12 = as.numeric(ITT_mgl$Visita.8..Score[ITT_cpc$ANIMC_E1 >= 25]), 
                        Basal = as.numeric(ITT_mgl$Aleatorización..Score[ITT_cpc$ANIMC_E1 >= 25]),
                        Tratamiento = ITT$Grupo[ITT_cpc$ANIMC_E1 >= 25],
                        Centro = ITT_eva$Sitio[ITT_cpc$ANIMC_E1 >= 25])

mcGillAnal <- lme4::lmer(Semana12 ~ Basal + Tratamiento + (1|Centro), data = mcGillDat, REML=TRUE)
mcGillTab <- jtools::summ(mcGillAnal)
mcGillTab
confint(mcGillAnal, level=0.95)
mgl_effe_BMI <- mcGillTab$coeftable[3,1]
mgl_ul_BMI <- confint(mcGillAnal, level=0.95)[5,2]

mcGill_data <- data.frame(vars = c("All patients","tPDN ≥ 2","BMI ≥ 25"),
                          effe = c(mgl_effe,mgl_effe_PDN,mgl_effe_BMI),
                          lowlim = c(NA,NA,NA),
                          uplim = c(mgl_ul,mgl_ul_PDN,mgl_ul_BMI))
# Fig.S4 - 600x200
mcGill_data |>
  forestplot(labeltext = vars,
             mean = effe,
             lower = effe,
             upper = uplim,
             zero = 0,
             xticks = c(0, 0.5, 1, 1.5),
             grid = structure(c(1.34), 
                              gp = gpar(lty = 2, col = "royalblue")),
             boxsize = 0.1) |> 
  fp_add_header(vars = c("McGill (PGB+ALA vs PGB)"))

##############################
###         SF-36          ###
##############################

#---> PP

# SF-36 Basal vs Semana12
sf36Dat <- data.frame(ID = PP_eva$ID.Paciente, 
                      Semana12 = as.numeric(PP_sf3$Visita.8..Resultado..SARESUL_E11...valor.real.), 
                      Basal = as.numeric(PP_sf3$Selección..Resultado..SARESUL_E1...valor.real.),
                      Tratamiento = PP$Grupo,
                      Sexo = PP_dem$Género,
                      Centro = PP_eva$Sitio)

sf36Anal <- lme4::lmer(Semana12 ~ Basal + Tratamiento + (1|Centro), data = sf36Dat, REML=TRUE)
sf36Tab <- jtools::summ(sf36Anal)
tmpCI <- confint(sf36Anal, level=0.95)
round(sf36Tab$coeftable[3,1],2)
round(tmpCI[5,1],2)
round(tmpCI[5,2],2)
round(sf36Tab$coeftable[3,5],4)


# SF-36 (Dolor corporal) Basal vs Semana12 (todos)
sf36Dat <- data.frame(ID = PP_eva$ID.Paciente, 
                      Semana12 = as.numeric(PP_sf3$Visita.8..Dolor.Corporal..DCORP_E11), 
                      Basal = as.numeric(PP_sf3$Selección..Dolor.Corporal..DCORP_E1),
                      Tratamiento = PP$Grupo,
                      Sexo = PP_dem$Género,
                      Centro = PP_eva$Sitio)

sf36Anal <- lme4::lmer(Semana12 ~ Basal + Tratamiento + (1|Centro), data = sf36Dat, REML=TRUE)
sf36Tab <- jtools::summ(sf36Anal)
tmpCI <- confint(sf36Anal, level=0.95)
round(sf36Tab$coeftable[3,1],2)
round(tmpCI[5,1],2)
round(tmpCI[5,2],2)
round(sf36Tab$coeftable[3,5],4)
sf36BPS <- sf36Tab$coeftable[3,1]
sf36BPS_ll <- tmpCI[5,1]

# SF-36 (Dolor corporal) Basal vs Semana12 (tPDN>=2)
sf36Dat <- data.frame(ID = PP_eva$ID.Paciente[PP_pad$calculo >= 730], 
                      Semana12 = as.numeric(PP_sf3$Visita.8..Dolor.Corporal..DCORP_E11[PP_pad$calculo >= 730]), 
                      Basal = as.numeric(PP_sf3$Selección..Dolor.Corporal..DCORP_E1[PP_pad$calculo >= 730]),
                      Tratamiento = PP$Grupo[PP_pad$calculo >= 730],
                      Sexo = PP_dem$Género[PP_pad$calculo >= 730],
                      Centro = PP_eva$Sitio[PP_pad$calculo >= 730])

sf36Anal <- lme4::lmer(Semana12 ~ Basal + Tratamiento + (1|Centro), data = sf36Dat, REML=TRUE)
sf36Tab <- jtools::summ(sf36Anal)
tmpCI <- confint(sf36Anal, level=0.95)
round(sf36Tab$coeftable[3,1],2)
round(tmpCI[5,1],2)
round(tmpCI[5,2],2)
round(sf36Tab$coeftable[3,5],4)
sf36BPS_PDN <- sf36Tab$coeftable[3,1]
sf36BPS_ll_PDN <- tmpCI[5,1]

# SF-36 (Dolor corporal) Basal vs Semana12 (IMC>=25)
sf36Dat <- data.frame(ID = PP_eva$ID.Paciente[PP_cpc$ANIMC_E1 >= 25], 
                      Semana12 = as.numeric(PP_sf3$Visita.8..Dolor.Corporal..DCORP_E11[PP_cpc$ANIMC_E1 >= 25]), 
                      Basal = as.numeric(PP_sf3$Selección..Dolor.Corporal..DCORP_E1[PP_cpc$ANIMC_E1 >= 25]),
                      Tratamiento = PP$Grupo[PP_cpc$ANIMC_E1 >= 25],
                      Sexo = PP_dem$Género[PP_cpc$ANIMC_E1 >= 25],
                      Centro = PP_eva$Sitio[PP_cpc$ANIMC_E1 >= 25])

sf36Anal <- lme4::lmer(Semana12 ~ Basal + Tratamiento + (1|Centro), data = sf36Dat, REML=TRUE)
sf36Tab <- jtools::summ(sf36Anal)
tmpCI <- confint(sf36Anal, level=0.95)
round(sf36Tab$coeftable[3,1],2)
round(tmpCI[5,1],2)
round(tmpCI[5,2],2)
round(sf36Tab$coeftable[3,5],4)
sf36BPS_IMC <- sf36Tab$coeftable[3,1]
sf36BPS_ll_IMC <- tmpCI[5,1]

# SF-36 (Salud mental) Basal vs Semana12 (todos)
sf36Dat <- data.frame(ID = PP_eva$ID.Paciente, 
                      Semana12 = as.numeric(PP_sf3$Visita.8..Salud.Mental..SMENT_E11), 
                      Basal = as.numeric(PP_sf3$Selección..Salud.Mental..SMENT_E1),
                      Tratamiento = PP$Grupo,
                      Sexo = PP_dem$Género,
                      Centro = PP_eva$Sitio)

sf36Anal <- lme4::lmer(Semana12 ~ Basal + Tratamiento + (1|Centro), data = sf36Dat, REML=TRUE)
sf36Tab <- jtools::summ(sf36Anal)
tmpCI <- confint(sf36Anal, level=0.95)
round(sf36Tab$coeftable[3,1],2)
round(tmpCI[5,1],2)
round(tmpCI[5,2],2)
round(sf36Tab$coeftable[3,5],4)
sf36MHS <- sf36Tab$coeftable[3,1]
sf36MHS_ll <- tmpCI[5,1]

# SF-36 (Salud mental) Basal vs Semana12 (tPDN>=2)
sf36Dat <- data.frame(ID = PP_eva$ID.Paciente[PP_pad$calculo >= 730], 
                      Semana12 = as.numeric(PP_sf3$Visita.8..Salud.Mental..SMENT_E11[PP_pad$calculo >= 730]), 
                      Basal = as.numeric(PP_sf3$Selección..Salud.Mental..SMENT_E1[PP_pad$calculo >= 730]),
                      Tratamiento = PP$Grupo[PP_pad$calculo >= 730],
                      Sexo = PP_dem$Género[PP_pad$calculo >= 730],
                      Centro = PP_eva$Sitio[PP_pad$calculo >= 730])

sf36Anal <- lme4::lmer(Semana12 ~ Basal + Tratamiento + (1|Centro), data = sf36Dat, REML=TRUE)
sf36Tab <- jtools::summ(sf36Anal)
tmpCI <- confint(sf36Anal, level=0.95)
round(sf36Tab$coeftable[3,1],2)
round(tmpCI[5,1],2)
round(tmpCI[5,2],2)
round(sf36Tab$coeftable[3,5],4)
sf36MHS_PDN <- sf36Tab$coeftable[3,1]
sf36MHS_ll_PDN <- tmpCI[5,1]

# SF-36 (Salud mental) Basal vs Semana12 (IMC>=25)
sf36Dat <- data.frame(ID = PP_eva$ID.Paciente[PP_cpc$ANIMC_E1 >= 25], 
                      Semana12 = as.numeric(PP_sf3$Visita.8..Salud.Mental..SMENT_E11[PP_cpc$ANIMC_E1 >= 25]), 
                      Basal = as.numeric(PP_sf3$Selección..Salud.Mental..SMENT_E1[PP_cpc$ANIMC_E1 >= 25]),
                      Tratamiento = PP$Grupo[PP_cpc$ANIMC_E1 >= 25],
                      Sexo = PP_dem$Género[PP_cpc$ANIMC_E1 >= 25],
                      Centro = PP_eva$Sitio[PP_cpc$ANIMC_E1 >= 25])

sf36Anal <- lme4::lmer(Semana12 ~ Basal + Tratamiento + (1|Centro), data = sf36Dat, REML=TRUE)
sf36Tab <- jtools::summ(sf36Anal)
tmpCI <- confint(sf36Anal, level=0.95)
round(sf36Tab$coeftable[3,1],2)
round(tmpCI[5,1],2)
round(tmpCI[5,2],2)
round(sf36Tab$coeftable[3,5],4)
sf36MHS_IMC <- sf36Tab$coeftable[3,1]
sf36MHS_ll_IMC <- tmpCI[5,1]

# SF-36 (Vitalidad) Basal vs Semana12 (todos)
sf36Dat <- data.frame(ID = PP_eva$ID.Paciente, 
                      Semana12 = as.numeric(PP_sf3$Visita.8..Vitalidad..VITAL_E11), 
                      Basal = as.numeric(PP_sf3$Selección..Vitalidad..VITAL_E1),
                      Tratamiento = PP$Grupo,
                      Sexo = PP_dem$Género,
                      Centro = PP_eva$Sitio)

sf36Anal <- lme4::lmer(Semana12 ~ Basal + Tratamiento + (1|Centro), data = sf36Dat, REML=TRUE)
sf36Tab <- jtools::summ(sf36Anal)
tmpCI <- confint(sf36Anal, level=0.95)
round(sf36Tab$coeftable[3,1],2)
round(tmpCI[5,1],2)
round(tmpCI[5,2],2)
round(sf36Tab$coeftable[3,5],4)
sf36Vit <- sf36Tab$coeftable[3,1]
sf36Vit_ll <- tmpCI[5,1]

# SF-36 (Vitalidad) Basal vs Semana12 (tPDN>=2)
sf36Dat <- data.frame(ID = PP_eva$ID.Paciente[PP_pad$calculo >= 730], 
                      Semana12 = as.numeric(PP_sf3$Visita.8..Vitalidad..VITAL_E11[PP_pad$calculo >= 730]), 
                      Basal = as.numeric(PP_sf3$Selección..Vitalidad..VITAL_E1[PP_pad$calculo >= 730]),
                      Tratamiento = PP$Grupo[PP_pad$calculo >= 730],
                      Sexo = PP_dem$Género[PP_pad$calculo >= 730],
                      Centro = PP_eva$Sitio[PP_pad$calculo >= 730])

sf36Anal <- lme4::lmer(Semana12 ~ Basal + Tratamiento + (1|Centro), data = sf36Dat, REML=TRUE)
sf36Tab <- jtools::summ(sf36Anal)
tmpCI <- confint(sf36Anal, level=0.95)
round(sf36Tab$coeftable[3,1],2)
round(tmpCI[5,1],2)
round(tmpCI[5,2],2)
round(sf36Tab$coeftable[3,5],4)
sf36Vit_PDN <- sf36Tab$coeftable[3,1]
sf36Vit_ll_PDN <- tmpCI[5,1]

# SF-36 (Vitalidad) Basal vs Semana12 (IMC>=25)
sf36Dat <- data.frame(ID = PP_eva$ID.Paciente[PP_cpc$ANIMC_E1 >= 25], 
                      Semana12 = as.numeric(PP_sf3$Visita.8..Vitalidad..VITAL_E11[PP_cpc$ANIMC_E1 >= 25]), 
                      Basal = as.numeric(PP_sf3$Selección..Vitalidad..VITAL_E1[PP_cpc$ANIMC_E1 >= 25]),
                      Tratamiento = PP$Grupo[PP_cpc$ANIMC_E1 >= 25],
                      Sexo = PP_dem$Género[PP_cpc$ANIMC_E1 >= 25],
                      Centro = PP_eva$Sitio[PP_cpc$ANIMC_E1 >= 25])

sf36Anal <- lme4::lmer(Semana12 ~ Basal + Tratamiento + (1|Centro), data = sf36Dat, REML=TRUE)
sf36Tab <- jtools::summ(sf36Anal)
tmpCI <- confint(sf36Anal, level=0.95)
round(sf36Tab$coeftable[3,1],2)
round(tmpCI[5,1],2)
round(tmpCI[5,2],2)
round(sf36Tab$coeftable[3,5],4)
sf36Vit_IMC <- sf36Tab$coeftable[3,1]
sf36Vit_ll_IMC <- tmpCI[5,1]

sf36_data <- data.frame(vars = c("Bodily pain","     All patients","     tPDN ≥ 2","     BMI ≥ 25","Mental health","     All patients","     tPDN ≥ 2","     BMI ≥ 25","Vitality","     All patients","     tPDN ≥ 2","     BMI ≥ 25"),
                          effe = c(NA,sf36BPS,sf36MHS,sf36Vit,NA,sf36BPS_PDN,sf36MHS_PDN,sf36Vit_PDN,NA,sf36BPS_IMC,sf36MHS_IMC,sf36Vit_IMC),
                          lowlim = c(NA,sf36BPS_ll,sf36MHS_ll,sf36Vit_ll,NA,sf36BPS_ll_PDN,sf36MHS_ll_PDN,sf36Vit_ll_PDN,NA,sf36BPS_ll_IMC,sf36MHS_ll_IMC,sf36Vit_ll_IMC),
                          uplim = c(NA,NA,NA,NA,NA,NA,NA,NA,NA,NA,NA,NA))
# Fig.7 - 600x400
sf36_data |>
  forestplot(labeltext = vars,
             mean = effe,
             lower = lowlim,
             upper = effe,
             zero = 0,
             grid = structure(c(-3.435, -1.735, -1.62), 
                              gp = gpar(lty = 2, col = "royalblue")),
             boxsize = 0.1) |> 
  fp_add_header(vars = c("SF-36"))

#---> ITT

# SF-36 Basal vs Semana12
sf3sem00 <- ITT_sf3$Selección..Resultado..SARESUL_E1...valor.real.
sf3sem12 <- ITT_sf3$Visita.8..Resultado..SARESUL_E11...valor.real.
sf3sem12[is.na(sf3sem12)] <- sf3sem00[is.na(sf3sem12)]

sf36Dat <- data.frame(ID = ITT_eva$ID.Paciente, 
                      Semana12 = sf3sem12, 
                      Basal = sf3sem00,
                      Tratamiento = ITT$Grupo,
                      Sexo = ITT_dem$Género,
                      Centro = ITT_eva$Sitio)

sf36Anal <- lme4::lmer(Semana12 ~ Basal + Tratamiento + (1|Centro), data = sf36Dat, REML=TRUE)
sf36Tab <- jtools::summ(sf36Anal)
tmpCI <- confint(sf36Anal, level=0.95)
round(sf36Tab$coeftable[3,1],2)
round(tmpCI[5,1],2)
round(tmpCI[5,2],2)
round(sf36Tab$coeftable[3,5],4)


# SF-36 (Dolor corporal) Basal vs Semana12 (todos)
sf3sem00 <- ITT_sf3$Selección..Dolor.Corporal..DCORP_E1
sf3sem12 <- ITT_sf3$Visita.8..Dolor.Corporal..DCORP_E11
sf3sem12[is.na(sf3sem12)] <- sf3sem00[is.na(sf3sem12)]

sf36Dat <- data.frame(ID = ITT_eva$ID.Paciente, 
                      Semana12 = sf3sem12, 
                      Basal = sf3sem00,
                      Tratamiento = ITT$Grupo,
                      Sexo = ITT_dem$Género,
                      Centro = ITT_eva$Sitio)

sf36Anal <- lme4::lmer(Semana12 ~ Basal + Tratamiento + (1|Centro), data = sf36Dat, REML=TRUE)
sf36Tab <- jtools::summ(sf36Anal)
tmpCI <- confint(sf36Anal, level=0.95)
round(sf36Tab$coeftable[3,1],2)
round(tmpCI[5,1],2)
round(tmpCI[5,2],2)
round(sf36Tab$coeftable[3,5],4)
sf36BPS <- sf36Tab$coeftable[3,1]
sf36BPS_ll <- tmpCI[5,1]

# SF-36 (Dolor corporal) Basal vs Semana12 (tPDN>=2)
sf36Dat <- data.frame(ID = ITT_eva$ID.Paciente[ITT_pad$calculo >= 730], 
                      Semana12 = sf3sem12[ITT_pad$calculo >= 730], 
                      Basal = sf3sem00[ITT_pad$calculo >= 730],
                      Tratamiento = ITT$Grupo[ITT_pad$calculo >= 730],
                      Sexo = ITT_dem$Género[ITT_pad$calculo >= 730],
                      Centro = ITT_eva$Sitio[ITT_pad$calculo >= 730])

sf36Anal <- lme4::lmer(Semana12 ~ Basal + Tratamiento + (1|Centro), data = sf36Dat, REML=TRUE)
sf36Tab <- jtools::summ(sf36Anal)
tmpCI <- confint(sf36Anal, level=0.95)
round(sf36Tab$coeftable[3,1],2)
round(tmpCI[5,1],2)
round(tmpCI[5,2],2)
round(sf36Tab$coeftable[3,5],4)
sf36BPS_PDN <- sf36Tab$coeftable[3,1]
sf36BPS_ll_PDN <- tmpCI[5,1]

# SF-36 (Dolor corporal) Basal vs Semana12 (IMC>=25)
sf36Dat <- data.frame(ID = ITT_eva$ID.Paciente[ITT_cpc$ANIMC_E1 >= 25], 
                      Semana12 = sf3sem12[ITT_cpc$ANIMC_E1 >= 25], 
                      Basal = sf3sem00[ITT_cpc$ANIMC_E1 >= 25],
                      Tratamiento = ITT$Grupo[ITT_cpc$ANIMC_E1 >= 25],
                      Sexo = ITT_dem$Género[ITT_cpc$ANIMC_E1 >= 25],
                      Centro = ITT_eva$Sitio[ITT_cpc$ANIMC_E1 >= 25])

sf36Anal <- lme4::lmer(Semana12 ~ Basal + Tratamiento + (1|Centro), data = sf36Dat, REML=TRUE)
sf36Tab <- jtools::summ(sf36Anal)
tmpCI <- confint(sf36Anal, level=0.95)
round(sf36Tab$coeftable[3,1],2)
round(tmpCI[5,1],2)
round(tmpCI[5,2],2)
round(sf36Tab$coeftable[3,5],4)
sf36BPS_IMC <- sf36Tab$coeftable[3,1]
sf36BPS_ll_IMC <- tmpCI[5,1]

# SF-36 (Salud mental) Basal vs Semana12 (todos)
sf3sem00 <- ITT_sf3$Selección..Salud.Mental..SMENT_E1
sf3sem12 <- ITT_sf3$Visita.8..Salud.Mental..SMENT_E11
sf3sem12[is.na(sf3sem12)] <- sf3sem00[is.na(sf3sem12)]

sf36Dat <- data.frame(ID = ITT_eva$ID.Paciente, 
                      Semana12 = sf3sem12, 
                      Basal = sf3sem00,
                      Tratamiento = ITT$Grupo,
                      Sexo = ITT_dem$Género,
                      Centro = ITT_eva$Sitio)

sf36Anal <- lme4::lmer(Semana12 ~ Basal + Tratamiento + (1|Centro), data = sf36Dat, REML=TRUE)
sf36Tab <- jtools::summ(sf36Anal)
tmpCI <- confint(sf36Anal, level=0.95)
round(sf36Tab$coeftable[3,1],2)
round(tmpCI[5,1],2)
round(tmpCI[5,2],2)
round(sf36Tab$coeftable[3,5],4)
sf36MHS <- sf36Tab$coeftable[3,1]
sf36MHS_ll <- tmpCI[5,1]

# SF-36 (Salud mental) Basal vs Semana12 (tPDN>=2)
sf36Dat <- data.frame(ID = ITT_eva$ID.Paciente[ITT_pad$calculo >= 730], 
                      Semana12 = sf3sem12[ITT_pad$calculo >= 730], 
                      Basal = sf3sem00[ITT_pad$calculo >= 730],
                      Tratamiento = ITT$Grupo[ITT_pad$calculo >= 730],
                      Sexo = ITT_dem$Género[ITT_pad$calculo >= 730],
                      Centro = ITT_eva$Sitio[ITT_pad$calculo >= 730])

sf36Anal <- lme4::lmer(Semana12 ~ Basal + Tratamiento + (1|Centro), data = sf36Dat, REML=TRUE)
sf36Tab <- jtools::summ(sf36Anal)
tmpCI <- confint(sf36Anal, level=0.95)
round(sf36Tab$coeftable[3,1],2)
round(tmpCI[5,1],2)
round(tmpCI[5,2],2)
round(sf36Tab$coeftable[3,5],4)
sf36MHS_PDN <- sf36Tab$coeftable[3,1]
sf36MHS_ll_PDN <- tmpCI[5,1]

# SF-36 (Salud mental) Basal vs Semana12 (IMC>=25)
sf36Dat <- data.frame(ID = ITT_eva$ID.Paciente[ITT_cpc$ANIMC_E1 >= 25], 
                      Semana12 = sf3sem12[ITT_cpc$ANIMC_E1 >= 25], 
                      Basal = sf3sem00[ITT_cpc$ANIMC_E1 >= 25],
                      Tratamiento = ITT$Grupo[ITT_cpc$ANIMC_E1 >= 25],
                      Sexo = ITT_dem$Género[ITT_cpc$ANIMC_E1 >= 25],
                      Centro = ITT_eva$Sitio[ITT_cpc$ANIMC_E1 >= 25])

sf36Anal <- lme4::lmer(Semana12 ~ Basal + Tratamiento + (1|Centro), data = sf36Dat, REML=TRUE)
sf36Tab <- jtools::summ(sf36Anal)
tmpCI <- confint(sf36Anal, level=0.95)
round(sf36Tab$coeftable[3,1],2)
round(tmpCI[5,1],2)
round(tmpCI[5,2],2)
round(sf36Tab$coeftable[3,5],4)
sf36MHS_IMC <- sf36Tab$coeftable[3,1]
sf36MHS_ll_IMC <- tmpCI[5,1]

# SF-36 (Vitalidad) Basal vs Semana12 (todos)
sf3sem00 <- ITT_sf3$Selección..Vitalidad..VITAL_E1
sf3sem12 <- ITT_sf3$Visita.8..Vitalidad..VITAL_E11
sf3sem12[is.na(sf3sem12)] <- sf3sem00[is.na(sf3sem12)]

sf36Dat <- data.frame(ID = ITT_eva$ID.Paciente, 
                      Semana12 = sf3sem12, 
                      Basal = sf3sem00,
                      Tratamiento = ITT$Grupo,
                      Sexo = ITT_dem$Género,
                      Centro = ITT_eva$Sitio)

sf36Anal <- lme4::lmer(Semana12 ~ Basal + Tratamiento + (1|Centro), data = sf36Dat, REML=TRUE)
sf36Tab <- jtools::summ(sf36Anal)
tmpCI <- confint(sf36Anal, level=0.95)
round(sf36Tab$coeftable[3,1],2)
round(tmpCI[5,1],2)
round(tmpCI[5,2],2)
round(sf36Tab$coeftable[3,5],4)
sf36Vit <- sf36Tab$coeftable[3,1]
sf36Vit_ll <- tmpCI[5,1]

# SF-36 (Vitalidad) Basal vs Semana12 (tPDN>=2)
sf36Dat <- data.frame(ID = ITT_eva$ID.Paciente[ITT_pad$calculo >= 730], 
                      Semana12 = sf3sem12[ITT_pad$calculo >= 730], 
                      Basal = sf3sem00[ITT_pad$calculo >= 730],
                      Tratamiento = ITT$Grupo[ITT_pad$calculo >= 730],
                      Sexo = ITT_dem$Género[ITT_pad$calculo >= 730],
                      Centro = ITT_eva$Sitio[ITT_pad$calculo >= 730])

sf36Anal <- lme4::lmer(Semana12 ~ Basal + Tratamiento + (1|Centro), data = sf36Dat, REML=TRUE)
sf36Tab <- jtools::summ(sf36Anal)
tmpCI <- confint(sf36Anal, level=0.95)
round(sf36Tab$coeftable[3,1],2)
round(tmpCI[5,1],2)
round(tmpCI[5,2],2)
round(sf36Tab$coeftable[3,5],4)
sf36Vit_PDN <- sf36Tab$coeftable[3,1]
sf36Vit_ll_PDN <- tmpCI[5,1]

# SF-36 (Vitalidad) Basal vs Semana12 (IMC>=25)
sf36Dat <- data.frame(ID = ITT_eva$ID.Paciente[ITT_cpc$ANIMC_E1 >= 25], 
                      Semana12 = sf3sem12[ITT_cpc$ANIMC_E1 >= 25], 
                      Basal = sf3sem00[ITT_cpc$ANIMC_E1 >= 25],
                      Tratamiento = ITT$Grupo[ITT_cpc$ANIMC_E1 >= 25],
                      Sexo = ITT_dem$Género[ITT_cpc$ANIMC_E1 >= 25],
                      Centro = ITT_eva$Sitio[ITT_cpc$ANIMC_E1 >= 25])

sf36Anal <- lme4::lmer(Semana12 ~ Basal + Tratamiento + (1|Centro), data = sf36Dat, REML=TRUE)
sf36Tab <- jtools::summ(sf36Anal)
tmpCI <- confint(sf36Anal, level=0.95)
round(sf36Tab$coeftable[3,1],2)
round(tmpCI[5,1],2)
round(tmpCI[5,2],2)
round(sf36Tab$coeftable[3,5],4)
sf36Vit_IMC <- sf36Tab$coeftable[3,1]
sf36Vit_ll_IMC <- tmpCI[5,1]

sf36_data <- data.frame(vars = c("Bodily pain","     All patients","     tPDN ≥ 2","     BMI ≥ 25","Mental health","     All patients","     tPDN ≥ 2","     BMI ≥ 25","Vitality","     All patients","     tPDN ≥ 2","     BMI ≥ 25"),
                        effe = c(NA,sf36BPS,sf36MHS,sf36Vit,NA,sf36BPS_PDN,sf36MHS_PDN,sf36Vit_PDN,NA,sf36BPS_IMC,sf36MHS_IMC,sf36Vit_IMC),
                        lowlim = c(NA,sf36BPS_ll,sf36MHS_ll,sf36Vit_ll,NA,sf36BPS_ll_PDN,sf36MHS_ll_PDN,sf36Vit_ll_PDN,NA,sf36BPS_ll_IMC,sf36MHS_ll_IMC,sf36Vit_ll_IMC),
                        uplim = c(NA,NA,NA,NA,NA,NA,NA,NA,NA,NA,NA,NA))
# Fig.S5 - 600x400
sf36_data |>
  forestplot(labeltext = vars,
             mean = effe,
             lower = lowlim,
             upper = effe,
             zero = 0,
             grid = structure(c(-3.435, -1.735, -1.62), 
                              gp = gpar(lty = 2, col = "royalblue")),
             boxsize = 0.1) |> 
  fp_add_header(vars = c("SF-36"))

##############################
###         LANSS          ###
##############################

#---> PP

# LANSS Basal vs Semana12
lanssDat <- data.frame(ID = PP_eva$ID.Paciente, 
                       Semana12 = as.numeric(PP_lan$Visita.8..Total), 
                       Basal = as.numeric(PP_lan$Selección..Total),
                       Tratamiento = PP$Grupo,
                       Centro = PP_eva$Sitio)

lanssAnal <- lme4::lmer(Semana12 ~ Basal + Tratamiento + (1|Centro), data = lanssDat, REML=TRUE)
lanssTab <- jtools::summ(lanssAnal)
tmpCI <- confint(lanssAnal, level=0.95)
round(lanssTab$coeftable[3,1],2)
round(tmpCI[5,1],2)
round(tmpCI[5,2],2)
round(lanssTab$coeftable[3,5],4)

tmp_m <- mean(lanssDat$Semana12[lanssDat$Tratamiento=="Control (PGB)"])
tmp_n <- length(lanssDat$Semana12[lanssDat$Tratamiento=="Control (PGB)"])
tmp_sd <- sd(lanssDat$Semana12[lanssDat$Tratamiento=="Control (PGB)"])
round(tmp_m,2)
round(tmp_m - qt(p = 0.05/2, df = tmp_n-1,lower.tail=F)*tmp_sd/sqrt(tmp_n),2)
round(tmp_m + qt(p = 0.05/2, df = tmp_n-1,lower.tail=F)*tmp_sd/sqrt(tmp_n),2)

tmp_m <- mean(lanssDat$Semana12[lanssDat$Tratamiento=="Tratamiento (PGB + ALA)"])
tmp_n <- length(lanssDat$Semana12[lanssDat$Tratamiento=="Tratamiento (PGB + ALA)"])
tmp_sd <- sd(lanssDat$Semana12[lanssDat$Tratamiento=="Tratamiento (PGB + ALA)"])
round(tmp_m,2)
round(tmp_m - qt(p = 0.05/2, df = tmp_n-1,lower.tail=F)*tmp_sd/sqrt(tmp_n),2)
round(tmp_m + qt(p = 0.05/2, df = tmp_n-1,lower.tail=F)*tmp_sd/sqrt(tmp_n),2)

#---> ITT

lansem00 <- ITT_lan$Selección..Total
lansem12 <- ITT_lan$Visita.8..Total

lansem12[is.na(lansem12)] <- lansem00[is.na(lansem12)]

# LANSS Basal vs Semana12
lanssDat <- data.frame(ID = ITT_eva$ID.Paciente, 
                       Semana12 = lansem12, 
                       Basal = lansem00,
                       Tratamiento = ITT$Grupo,
                       Centro = ITT_eva$Sitio)

lanssAnal <- lme4::lmer(Semana12 ~ Basal + Tratamiento + (1|Centro), data = lanssDat, REML=TRUE)
lanssTab <- jtools::summ(lanssAnal)
tmpCI <- confint(lanssAnal, level=0.95)
round(lanssTab$coeftable[3,1],2)
round(tmpCI[5,1],2)
round(tmpCI[5,2],2)
round(lanssTab$coeftable[3,5],4)

tmp_m <- mean(lanssDat$Semana12[lanssDat$Tratamiento=="Control (PGB)"], na.rm = T)
tmp_n <- length(lanssDat$Semana12[lanssDat$Tratamiento=="Control (PGB)"])
tmp_sd <- sd(lanssDat$Semana12[lanssDat$Tratamiento=="Control (PGB)"], na.rm = T)
round(tmp_m,2)
round(tmp_m - qt(p = 0.05/2, df = tmp_n-1,lower.tail=F)*tmp_sd/sqrt(tmp_n),2)
round(tmp_m + qt(p = 0.05/2, df = tmp_n-1,lower.tail=F)*tmp_sd/sqrt(tmp_n),2)

tmp_m <- mean(lanssDat$Semana12[lanssDat$Tratamiento=="Tratamiento (PGB + ALA)"], na.rm = T)
tmp_n <- length(lanssDat$Semana12[lanssDat$Tratamiento=="Tratamiento (PGB + ALA)"])
tmp_sd <- sd(lanssDat$Semana12[lanssDat$Tratamiento=="Tratamiento (PGB + ALA)"], na.rm = T)
round(tmp_m,2)
round(tmp_m - qt(p = 0.05/2, df = tmp_n-1,lower.tail=F)*tmp_sd/sqrt(tmp_n),2)
round(tmp_m + qt(p = 0.05/2, df = tmp_n-1,lower.tail=F)*tmp_sd/sqrt(tmp_n),2)

###################################
### Reduction in Pain 30% y 50% ###
###################################
library(DescTools)

#---> PP

# Percentage
basal <- PP_eva$Aleatorización..Promedio
pr03 <- 100*(basal-sem03)/basal
pr06 <- 100*(basal-sem06)/basal
pr09 <- 100*(basal-sem09)/basal
pr12 <- 100*(basal-sem12)/basal
round(100*sum(pr03[PP_eva$Grupo == "Control (PGB)"]>=30)/sum(PP_eva$Grupo == "Control (PGB)"),1)
round(100*sum(pr06[PP_eva$Grupo == "Control (PGB)"]>=30)/sum(PP_eva$Grupo == "Control (PGB)"),1)
round(100*sum(pr09[PP_eva$Grupo == "Control (PGB)"]>=30)/sum(PP_eva$Grupo == "Control (PGB)"),1)
round(100*sum(pr12[PP_eva$Grupo == "Control (PGB)"]>=30)/sum(PP_eva$Grupo == "Control (PGB)"),1)
round(100*sum(pr03[PP_eva$Grupo == "Tratamiento (PGB + ALA)"]>=30)/sum(PP_eva$Grupo == "Tratamiento (PGB + ALA)"),1)
round(100*sum(pr06[PP_eva$Grupo == "Tratamiento (PGB + ALA)"]>=30)/sum(PP_eva$Grupo == "Tratamiento (PGB + ALA)"),1)
round(100*sum(pr09[PP_eva$Grupo == "Tratamiento (PGB + ALA)"]>=30)/sum(PP_eva$Grupo == "Tratamiento (PGB + ALA)"),1)
round(100*sum(pr12[PP_eva$Grupo == "Tratamiento (PGB + ALA)"]>=30)/sum(PP_eva$Grupo == "Tratamiento (PGB + ALA)"),1)

round(100*sum(pr03[PP_eva$Grupo == "Control (PGB)"]>=50)/sum(PP_eva$Grupo == "Control (PGB)"),1)
round(100*sum(pr06[PP_eva$Grupo == "Control (PGB)"]>=50)/sum(PP_eva$Grupo == "Control (PGB)"),1)
round(100*sum(pr09[PP_eva$Grupo == "Control (PGB)"]>=50)/sum(PP_eva$Grupo == "Control (PGB)"),1)
round(100*sum(pr12[PP_eva$Grupo == "Control (PGB)"]>=50)/sum(PP_eva$Grupo == "Control (PGB)"),1)
round(100*sum(pr03[PP_eva$Grupo == "Tratamiento (PGB + ALA)"]>=50)/sum(PP_eva$Grupo == "Tratamiento (PGB + ALA)"),1)
round(100*sum(pr06[PP_eva$Grupo == "Tratamiento (PGB + ALA)"]>=50)/sum(PP_eva$Grupo == "Tratamiento (PGB + ALA)"),1)
round(100*sum(pr09[PP_eva$Grupo == "Tratamiento (PGB + ALA)"]>=50)/sum(PP_eva$Grupo == "Tratamiento (PGB + ALA)"),1)
round(100*sum(pr12[PP_eva$Grupo == "Tratamiento (PGB + ALA)"]>=50)/sum(PP_eva$Grupo == "Tratamiento (PGB + ALA)"),1)


# RR sin ajustar (30%, todos)
a <- sum(pr12[PP_eva$Grupo == "Tratamiento (PGB + ALA)"] >= 30)
b <- sum(pr12[PP_eva$Grupo == "Control (PGB)"] >= 30)
c <- sum(pr12[PP_eva$Grupo == "Tratamiento (PGB + ALA)"] < 30)
d <- sum(pr12[PP_eva$Grupo == "Control (PGB)"] < 30)
RRtable <- matrix(c(a,b,c,d),nrow = 2)
RR30_raw <- RelRisk(RRtable, conf.level=0.95)

# RR sin ajustar (30%, tPDN ≥ 2)
a <- sum(pr12[PP_eva$Grupo == "Tratamiento (PGB + ALA)" & PP_pad$calculo >= 730] >= 30)
b <- sum(pr12[PP_eva$Grupo == "Control (PGB)" & PP_pad$calculo >= 730] >= 30)
c <- sum(pr12[PP_eva$Grupo == "Tratamiento (PGB + ALA)" & PP_pad$calculo >= 730] < 30)
d <- sum(pr12[PP_eva$Grupo == "Control (PGB)" & PP_pad$calculo >= 730] < 30)
RRtable <- matrix(c(a,b,c,d),nrow = 2)
RR30_raw_PDN <- RelRisk(RRtable, conf.level=0.95)

# RR sin ajustar (30%, IMC ≥ 25)
a <- sum(pr12[PP_eva$Grupo == "Tratamiento (PGB + ALA)" & PP_cpc$ANIMC_E1 >= 25] >= 30)
b <- sum(pr12[PP_eva$Grupo == "Control (PGB)" & PP_cpc$ANIMC_E1 >= 25] >= 30)
c <- sum(pr12[PP_eva$Grupo == "Tratamiento (PGB + ALA)" & PP_cpc$ANIMC_E1 >= 25] < 30)
d <- sum(pr12[PP_eva$Grupo == "Control (PGB)" & PP_cpc$ANIMC_E1 >= 25] < 30)
RRtable <- matrix(c(a,b,c,d),nrow = 2)
RR30_raw_IMC <- RelRisk(RRtable, conf.level=0.95)

# RR por modelo de regresión de Poisson de efectos mixtos (30%, todos)
n <- nrow(PP)
pr03 <- (100*(basal-sem03)/basal) >= 30
pr06 <- (100*(basal-sem06)/basal) >= 30
pr09 <- (100*(basal-sem09)/basal) >= 30
pr12 <- (100*(basal-sem12)/basal) >= 30
secData <- data.frame(ID = rep(PP_eva$ID.Paciente,4),
                      Dolor = as.numeric(c(pr03,pr06,pr09,pr12)),
                      Semana = c(rep("03",n),rep("06",n),rep("09",n),rep("12",n)),
                      Basal = rep(PP_eva$Impregnación..Promedio,4),
                      Tratamiento = rep(PP$Grupo,4),
                      Centro = rep(PP_eva$Sitio,4))
secAnal <- lme4::glmer(Dolor ~ Basal + Tratamiento + Semana + Tratamiento:Semana + (1|Centro) + (1|ID), data = secData, family = poisson(link="log"), control = lme4::glmerControl(optimizer = "bobyqa"))
tmp <- jtools::summ(secAnal)
RR30est <- exp(tmp$coeftable[3,1])
RR30_ll <- exp(tmp$coeftable[3,1]-1.96*tmp$coeftable[3,2])

# RR por modelo de regresión de Poisson de efectos mixtos (30%, tPDN ≥ 2)
pr03 <- ((100*(basal-sem03)/basal) >= 30)[PP_pad$calculo >= 730]
pr06 <- ((100*(basal-sem06)/basal) >= 30)[PP_pad$calculo >= 730]
pr09 <- ((100*(basal-sem09)/basal) >= 30)[PP_pad$calculo >= 730]
pr12 <- ((100*(basal-sem12)/basal) >= 30)[PP_pad$calculo >= 730]
nr <- length(pr03)
secData <- data.frame(ID = rep(PP_eva$ID.Paciente[PP_pad$calculo >= 730],4),
                      Dolor = as.numeric(c(pr03,pr06,pr09,pr12)),
                      Semana = c(rep("03",nr),rep("06",nr),rep("09",nr),rep("12",nr)),
                      Basal = rep(PP_eva$Impregnación..Promedio[PP_pad$calculo >= 730],4),
                      Tratamiento = rep(PP$Grupo[PP_pad$calculo >= 730],4),
                      Centro = rep(PP_eva$Sitio[PP_pad$calculo >= 730],4))
secAnal <- lme4::glmer(Dolor ~ Basal + Tratamiento + Semana + Tratamiento:Semana + (1|Centro) + (1|ID), data = secData, family = poisson(link="log"), control = lme4::glmerControl(optimizer = "bobyqa"))
tmp <- jtools::summ(secAnal)
RR30est_PDN <- exp(tmp$coeftable[3,1])
RR30_ll_PDN <- exp(tmp$coeftable[3,1]-1.96*tmp$coeftable[3,2])

# RR por modelo de regresión de Poisson de efectos mixtos (30%, IMC ≥ 25)
pr03 <- ((100*(basal-sem03)/basal) >= 30)[PP_cpc$ANIMC_E1 >= 25]
pr06 <- ((100*(basal-sem06)/basal) >= 30)[PP_cpc$ANIMC_E1 >= 25]
pr09 <- ((100*(basal-sem09)/basal) >= 30)[PP_cpc$ANIMC_E1 >= 25]
pr12 <- ((100*(basal-sem12)/basal) >= 30)[PP_cpc$ANIMC_E1 >= 25]
nr <- length(pr03)
secData <- data.frame(ID = rep(PP_eva$ID.Paciente[PP_cpc$ANIMC_E1 >= 25],4),
                      Dolor = as.numeric(c(pr03,pr06,pr09,pr12)), 
                      Semana = c(rep("03",nr),rep("06",nr),rep("09",nr),rep("12",nr)),
                      Basal = rep(PP_eva$Impregnación..Promedio[PP_cpc$ANIMC_E1 >= 25],4),
                      Tratamiento = rep(PP$Grupo[PP_cpc$ANIMC_E1 >= 25],4),
                      Centro = rep(PP_eva$Sitio[PP_cpc$ANIMC_E1 >= 25],4))
secAnal <- lme4::glmer(Dolor ~ Basal + Tratamiento + Semana + Tratamiento:Semana + (1|Centro) + (1|ID), data = secData, family = poisson(link="log"), control = lme4::glmerControl(optimizer = "bobyqa"))
tmp <- jtools::summ(secAnal)
RR30est_IMC <- exp(tmp$coeftable[3,1])
RR30_ll_IMC <- exp(tmp$coeftable[3,1]-1.96*tmp$coeftable[3,2])

# RR sin ajustar (50%, todos)
basal <- PP_eva$Aleatorización..Promedio
pr12 <- 100*(basal-sem12)/basal
a <- sum(pr12[PP_eva$Grupo == "Tratamiento (PGB + ALA)"] >= 50)
b <- sum(pr12[PP_eva$Grupo == "Control (PGB)"] >= 50)
c <- sum(pr12[PP_eva$Grupo == "Tratamiento (PGB + ALA)"] < 50)
d <- sum(pr12[PP_eva$Grupo == "Control (PGB)"] < 50)
RRtable <- matrix(c(a,b,c,d),nrow = 2)
RR50_raw <- RelRisk(RRtable, conf.level=0.95)

# RR sin ajustar (50%, tPDN ≥ 2)
a <- sum(pr12[PP_eva$Grupo == "Tratamiento (PGB + ALA)" & PP_pad$calculo >= 730] >= 50)
b <- sum(pr12[PP_eva$Grupo == "Control (PGB)" & PP_pad$calculo >= 730] >= 50)
c <- sum(pr12[PP_eva$Grupo == "Tratamiento (PGB + ALA)" & PP_pad$calculo >= 730] < 50)
d <- sum(pr12[PP_eva$Grupo == "Control (PGB)" & PP_pad$calculo >= 730] < 50)
RRtable <- matrix(c(a,b,c,d),nrow = 2)
RR50_raw_PDN <- RelRisk(RRtable, conf.level=0.95)

# RR sin ajustar (50%, IMC ≥ 25)
a <- sum(pr12[PP_eva$Grupo == "Tratamiento (PGB + ALA)" & PP_cpc$ANIMC_E1 >= 25] >= 50)
b <- sum(pr12[PP_eva$Grupo == "Control (PGB)" & PP_cpc$ANIMC_E1 >= 25] >= 50)
c <- sum(pr12[PP_eva$Grupo == "Tratamiento (PGB + ALA)" & PP_cpc$ANIMC_E1 >= 25] < 50)
d <- sum(pr12[PP_eva$Grupo == "Control (PGB)" & PP_cpc$ANIMC_E1 >= 25] < 50)
RRtable <- matrix(c(a,b,c,d),nrow = 2)
RR50_raw_IMC <- RelRisk(RRtable, conf.level=0.95)

# RR por modelo de regresión de Poisson de efectos mixtos (50%, todos)
n <- nrow(PP)
pr03 <- (100*(basal-sem03)/basal) >= 50
pr06 <- (100*(basal-sem06)/basal) >= 50
pr09 <- (100*(basal-sem09)/basal) >= 50
pr12 <- (100*(basal-sem12)/basal) >= 50
secData <- data.frame(ID = rep(PP_eva$ID.Paciente,4),
                      Dolor = as.numeric(c(pr03,pr06,pr09,pr12)),
                      Semana = c(rep("03",n),rep("06",n),rep("09",n),rep("12",n)),
                      Basal = rep(PP_eva$Impregnación..Promedio,4),
                      Tratamiento = rep(PP$Grupo,4),
                      Centro = rep(PP_eva$Sitio,4))
secAnal <- lme4::glmer(Dolor ~ Basal + Tratamiento + Semana + Tratamiento:Semana + (1|Centro) + (1|ID), data = secData, family = poisson(link="log"), control = lme4::glmerControl(optimizer = "bobyqa"))
tmp <- jtools::summ(secAnal)
RR50est <- exp(tmp$coeftable[3,1])
RR50_ll <- exp(tmp$coeftable[3,1]-1.96*tmp$coeftable[3,2])

# RR por modelo de regresión de Poisson de efectos mixtos (50%, tPDN ≥ 2)
pr03 <- ((100*(basal-sem03)/basal) >= 50)[PP_pad$calculo >= 730]
pr06 <- ((100*(basal-sem06)/basal) >= 50)[PP_pad$calculo >= 730]
pr09 <- ((100*(basal-sem09)/basal) >= 50)[PP_pad$calculo >= 730]
pr12 <- ((100*(basal-sem12)/basal) >= 50)[PP_pad$calculo >= 730]
nr <- length(pr03)
secData <- data.frame(ID = rep(PP_eva$ID.Paciente[PP_pad$calculo >= 730],4),
                      Dolor = as.numeric(c(pr03,pr06,pr09,pr12)),
                      Semana = c(rep("03",nr),rep("06",nr),rep("09",nr),rep("12",nr)),
                      Basal = rep(PP_eva$Impregnación..Promedio[PP_pad$calculo >= 730],4),
                      Tratamiento = rep(PP$Grupo[PP_pad$calculo >= 730],4),
                      Centro = rep(PP_eva$Sitio[PP_pad$calculo >= 730],4))
secAnal <- lme4::glmer(Dolor ~ Basal + Tratamiento + Semana + Tratamiento:Semana + (1|Centro) + (1|ID), data = secData, family = poisson(link="log"), control = lme4::glmerControl(optimizer = "bobyqa"))
tmp <- jtools::summ(secAnal)
RR50est_PDN <- exp(tmp$coeftable[3,1])
RR50_ll_PDN <- exp(tmp$coeftable[3,1]-1.96*tmp$coeftable[3,2])

# RR por modelo de regresión de Poisson de efectos mixtos (50%, IMC ≥ 25)
pr03 <- ((100*(basal-sem03)/basal) >= 50)[PP_cpc$ANIMC_E1 >= 25]
pr06 <- ((100*(basal-sem06)/basal) >= 50)[PP_cpc$ANIMC_E1 >= 25]
pr09 <- ((100*(basal-sem09)/basal) >= 50)[PP_cpc$ANIMC_E1 >= 25]
pr12 <- ((100*(basal-sem12)/basal) >= 50)[PP_cpc$ANIMC_E1 >= 25]
nr <- length(pr03)
secData <- data.frame(ID = rep(PP_eva$ID.Paciente[PP_cpc$ANIMC_E1 >= 25],4),
                      Dolor = as.numeric(c(pr03,pr06,pr09,pr12)), 
                      Semana = c(rep("03",nr),rep("06",nr),rep("09",nr),rep("12",nr)),
                      Basal = rep(PP_eva$Impregnación..Promedio[PP_cpc$ANIMC_E1 >= 25],4),
                      Tratamiento = rep(PP$Grupo[PP_cpc$ANIMC_E1 >= 25],4),
                      Centro = rep(PP_eva$Sitio[PP_cpc$ANIMC_E1 >= 25],4))
secAnal <- lme4::glmer(Dolor ~ Basal + Tratamiento + Semana + Tratamiento:Semana + (1|Centro) + (1|ID), data = secData, family = poisson(link="log"), control = lme4::glmerControl(optimizer = "bobyqa"))
tmp <- jtools::summ(secAnal)
RR50est_IMC <- exp(tmp$coeftable[3,1])
RR50_ll_IMC <- exp(tmp$coeftable[3,1]-1.96*tmp$coeftable[3,2])

RR_data <- data.frame(vars = c("","30% RPI","   Raw","       All patients","       tPDN ≥ 2","       BMI ≥ 25","   Adjusted","       All patients","       tPDN ≥ 2","       BMI ≥ 25","","50% RPI","   Raw","       All patients","       tPDN ≥ 2","       BMI ≥ 25","   Adjusted","       All patients","       tPDN ≥ 2","       BMI ≥ 25"),
                      effe = c(NA,NA,NA,RR30_raw[1],RR30_raw_PDN[1],RR30_raw_IMC[1],NA,RR30est,RR30est_PDN,RR30est_IMC,NA,NA,NA,RR50_raw[1],RR50_raw_PDN[1],RR50_raw_IMC[1],NA,RR50est,RR50est_PDN,RR50est_IMC),
                      lowlim = c(NA,NA,NA,RR30_raw[2],RR30_raw_PDN[2],RR30_raw_IMC[2],NA,RR30_ll,RR30_ll_PDN,RR30_ll_IMC,NA,NA,NA,RR50_raw[2],RR50_raw_PDN[2],RR50_raw_IMC[2],NA,RR50_ll,RR50_ll_PDN,RR50_ll_IMC),
                      uplim = rep(NA,20))
# Fig.5 - 600x500
RR_data |>
  forestplot(labeltext = vars,
             mean = effe,
             lower = lowlim,
             upper = effe,
             zero = 1,
             clip = c(0.7, 1.5),
             xticks = c(0.5,0.75,1.0,1.25),
             grid = structure(c(0.995,0.933),
                              gp = gpar(lty = 2, col = "royalblue")),
             boxsize = 0.2) |> 
  fp_add_header(vars = c("Risk Ratio"))


####################################

#---> ITT

# Percentage
pr03 <- 100*(sem00-sem03)/sem00
pr06 <- 100*(sem00-sem06)/sem00
pr09 <- 100*(sem00-sem09)/sem00
pr12 <- 100*(sem00-sem12)/sem00
round(100*sum(pr03[ITT_eva$Grupo == "Control (PGB)"]>=30)/sum(ITT_eva$Grupo == "Control (PGB)"),1)
round(100*sum(pr06[ITT_eva$Grupo == "Control (PGB)"]>=30)/sum(ITT_eva$Grupo == "Control (PGB)"),1)
round(100*sum(pr09[ITT_eva$Grupo == "Control (PGB)"]>=30)/sum(ITT_eva$Grupo == "Control (PGB)"),1)
round(100*sum(pr12[ITT_eva$Grupo == "Control (PGB)"]>=30)/sum(ITT_eva$Grupo == "Control (PGB)"),1)
round(100*sum(pr03[ITT_eva$Grupo == "Tratamiento (PGB + ALA)"]>=30)/sum(ITT_eva$Grupo == "Tratamiento (PGB + ALA)"),1)
round(100*sum(pr06[ITT_eva$Grupo == "Tratamiento (PGB + ALA)"]>=30)/sum(ITT_eva$Grupo == "Tratamiento (PGB + ALA)"),1)
round(100*sum(pr09[ITT_eva$Grupo == "Tratamiento (PGB + ALA)"]>=30)/sum(ITT_eva$Grupo == "Tratamiento (PGB + ALA)"),1)
round(100*sum(pr12[ITT_eva$Grupo == "Tratamiento (PGB + ALA)"]>=30)/sum(ITT_eva$Grupo == "Tratamiento (PGB + ALA)"),1)

round(100*sum(pr03[ITT_eva$Grupo == "Control (PGB)"]>=50)/sum(ITT_eva$Grupo == "Control (PGB)"),1)
round(100*sum(pr06[ITT_eva$Grupo == "Control (PGB)"]>=50)/sum(ITT_eva$Grupo == "Control (PGB)"),1)
round(100*sum(pr09[ITT_eva$Grupo == "Control (PGB)"]>=50)/sum(ITT_eva$Grupo == "Control (PGB)"),1)
round(100*sum(pr12[ITT_eva$Grupo == "Control (PGB)"]>=50)/sum(ITT_eva$Grupo == "Control (PGB)"),1)
round(100*sum(pr03[ITT_eva$Grupo == "Tratamiento (PGB + ALA)"]>=50)/sum(ITT_eva$Grupo == "Tratamiento (PGB + ALA)"),1)
round(100*sum(pr06[ITT_eva$Grupo == "Tratamiento (PGB + ALA)"]>=50)/sum(ITT_eva$Grupo == "Tratamiento (PGB + ALA)"),1)
round(100*sum(pr09[ITT_eva$Grupo == "Tratamiento (PGB + ALA)"]>=50)/sum(ITT_eva$Grupo == "Tratamiento (PGB + ALA)"),1)
round(100*sum(pr12[ITT_eva$Grupo == "Tratamiento (PGB + ALA)"]>=50)/sum(ITT_eva$Grupo == "Tratamiento (PGB + ALA)"),1)


# RR sin ajustar (30%, todos)
a <- sum(pr12[ITT_eva$Grupo == "Tratamiento (PGB + ALA)"] >= 30)
b <- sum(pr12[ITT_eva$Grupo == "Control (PGB)"] >= 30)
c <- sum(pr12[ITT_eva$Grupo == "Tratamiento (PGB + ALA)"] < 30)
d <- sum(pr12[ITT_eva$Grupo == "Control (PGB)"] < 30)
RRtable <- matrix(c(a,b,c,d),nrow = 2)
RR30_raw <- RelRisk(RRtable, conf.level=0.95)

# RR sin ajustar (30%, tPDN ≥ 2)
a <- sum(pr12[ITT_eva$Grupo == "Tratamiento (PGB + ALA)" & ITT_pad$calculo >= 730] >= 30)
b <- sum(pr12[ITT_eva$Grupo == "Control (PGB)" & ITT_pad$calculo >= 730] >= 30)
c <- sum(pr12[ITT_eva$Grupo == "Tratamiento (PGB + ALA)" & ITT_pad$calculo >= 730] < 30)
d <- sum(pr12[ITT_eva$Grupo == "Control (PGB)" & ITT_pad$calculo >= 730] < 30)
RRtable <- matrix(c(a,b,c,d),nrow = 2)
RR30_raw_PDN <- RelRisk(RRtable, conf.level=0.95)

# RR sin ajustar (30%, IMC ≥ 25)
a <- sum(pr12[ITT_eva$Grupo == "Tratamiento (PGB + ALA)" & ITT_cpc$ANIMC_E1 >= 25] >= 30)
b <- sum(pr12[ITT_eva$Grupo == "Control (PGB)" & ITT_cpc$ANIMC_E1 >= 25] >= 30)
c <- sum(pr12[ITT_eva$Grupo == "Tratamiento (PGB + ALA)" & ITT_cpc$ANIMC_E1 >= 25] < 30)
d <- sum(pr12[ITT_eva$Grupo == "Control (PGB)" & ITT_cpc$ANIMC_E1 >= 25] < 30)
RRtable <- matrix(c(a,b,c,d),nrow = 2)
RR30_raw_IMC <- RelRisk(RRtable, conf.level=0.95)

# RR por modelo de regresión de Poisson de efectos mixtos (30%, todos)
n <- nrow(ITT)
pr03 <- (100*(sem00-sem03)/sem00) >= 30
pr06 <- (100*(sem00-sem06)/sem00) >= 30
pr09 <- (100*(sem00-sem09)/sem00) >= 30
pr12 <- (100*(sem00-sem12)/sem00) >= 30
secData <- data.frame(ID = rep(ITT_eva$ID.Paciente,4),
                      Dolor = as.numeric(c(pr03,pr06,pr09,pr12)),
                      Semana = c(rep("03",n),rep("06",n),rep("09",n),rep("12",n)),
                      Basal = rep(sem00,4),
                      Tratamiento = rep(ITT$Grupo,4),
                      Centro = rep(ITT_eva$Sitio,4))
secAnal <- lme4::glmer(Dolor ~ Basal + Tratamiento + Semana + Tratamiento:Semana + (1|Centro) + (1|ID), data = secData, family = poisson(link="log"), control = lme4::glmerControl(optimizer = "bobyqa"))
tmp <- jtools::summ(secAnal)
RR30est <- exp(tmp$coeftable[3,1])
RR30_ll <- exp(tmp$coeftable[3,1]-1.96*tmp$coeftable[3,2])

# RR por modelo de regresión de Poisson de efectos mixtos (30%, tPDN ≥ 2)
pr03 <- ((100*(sem00-sem03)/sem00) >= 30)[ITT_pad$calculo >= 730]
pr06 <- ((100*(sem00-sem06)/sem00) >= 30)[ITT_pad$calculo >= 730]
pr09 <- ((100*(sem00-sem09)/sem00) >= 30)[ITT_pad$calculo >= 730]
pr12 <- ((100*(sem00-sem12)/sem00) >= 30)[ITT_pad$calculo >= 730]
nr <- length(pr03)
secData <- data.frame(ID = rep(ITT_eva$ID.Paciente[ITT_pad$calculo >= 730],4),
                      Dolor = as.numeric(c(pr03,pr06,pr09,pr12)),
                      Semana = c(rep("03",nr),rep("06",nr),rep("09",nr),rep("12",nr)),
                      Basal = rep(ITT_eva$Impregnación..Promedio[ITT_pad$calculo >= 730],4),
                      Tratamiento = rep(ITT$Grupo[ITT_pad$calculo >= 730],4),
                      Centro = rep(ITT_eva$Sitio[ITT_pad$calculo >= 730],4))
secAnal <- lme4::glmer(Dolor ~ Basal + Tratamiento + Semana + Tratamiento:Semana + (1|Centro) + (1|ID), data = secData, family = poisson(link="log"), control = lme4::glmerControl(optimizer = "bobyqa"))
tmp <- jtools::summ(secAnal)
RR30est_PDN <- exp(tmp$coeftable[3,1])
RR30_ll_PDN <- exp(tmp$coeftable[3,1]-1.96*tmp$coeftable[3,2])

# RR por modelo de regresión de Poisson de efectos mixtos (30%, IMC ≥ 25)
pr03 <- ((100*(sem00-sem03)/sem00) >= 30)[ITT_cpc$ANIMC_E1 >= 25]
pr06 <- ((100*(sem00-sem06)/sem00) >= 30)[ITT_cpc$ANIMC_E1 >= 25]
pr09 <- ((100*(sem00-sem09)/sem00) >= 30)[ITT_cpc$ANIMC_E1 >= 25]
pr12 <- ((100*(sem00-sem12)/sem00) >= 30)[ITT_cpc$ANIMC_E1 >= 25]
nr <- length(pr03)
secData <- data.frame(ID = rep(ITT_eva$ID.Paciente[ITT_cpc$ANIMC_E1 >= 25],4),
                      Dolor = as.numeric(c(pr03,pr06,pr09,pr12)), 
                      Semana = c(rep("03",nr),rep("06",nr),rep("09",nr),rep("12",nr)),
                      Basal = rep(ITT_eva$Impregnación..Promedio[ITT_cpc$ANIMC_E1 >= 25],4),
                      Tratamiento = rep(ITT$Grupo[ITT_cpc$ANIMC_E1 >= 25],4),
                      Centro = rep(ITT_eva$Sitio[ITT_cpc$ANIMC_E1 >= 25],4))
secAnal <- lme4::glmer(Dolor ~ Basal + Tratamiento + Semana + Tratamiento:Semana + (1|Centro) + (1|ID), data = secData, family = poisson(link="log"), control = lme4::glmerControl(optimizer = "bobyqa"))
tmp <- jtools::summ(secAnal)
RR30est_IMC <- exp(tmp$coeftable[3,1])
RR30_ll_IMC <- exp(tmp$coeftable[3,1]-1.96*tmp$coeftable[3,2])


# RR sin ajustar (50%, todos)
pr12 <- 100*(sem00-sem12)/sem00
a <- sum(pr12[ITT_eva$Grupo == "Tratamiento (PGB + ALA)"] >= 50)
b <- sum(pr12[ITT_eva$Grupo == "Control (PGB)"] >= 50)
c <- sum(pr12[ITT_eva$Grupo == "Tratamiento (PGB + ALA)"] < 50)
d <- sum(pr12[ITT_eva$Grupo == "Control (PGB)"] < 50)
RRtable <- matrix(c(a,b,c,d),nrow = 2)
RR50_raw <- RelRisk(RRtable, conf.level=0.95)

# RR sin ajustar (50%, tPDN ≥ 2)
a <- sum(pr12[ITT_eva$Grupo == "Tratamiento (PGB + ALA)" & ITT_pad$calculo >= 730] >= 50)
b <- sum(pr12[ITT_eva$Grupo == "Control (PGB)" & ITT_pad$calculo >= 730] >= 50)
c <- sum(pr12[ITT_eva$Grupo == "Tratamiento (PGB + ALA)" & ITT_pad$calculo >= 730] < 50)
d <- sum(pr12[ITT_eva$Grupo == "Control (PGB)" & ITT_pad$calculo >= 730] < 50)
RRtable <- matrix(c(a,b,c,d),nrow = 2)
RR50_raw_PDN <- RelRisk(RRtable, conf.level=0.95)

# RR sin ajustar (50%, IMC ≥ 25)
a <- sum(pr12[ITT_eva$Grupo == "Tratamiento (PGB + ALA)" & ITT_cpc$ANIMC_E1 >= 25] >= 50)
b <- sum(pr12[ITT_eva$Grupo == "Control (PGB)" & ITT_cpc$ANIMC_E1 >= 25] >= 50)
c <- sum(pr12[ITT_eva$Grupo == "Tratamiento (PGB + ALA)" & ITT_cpc$ANIMC_E1 >= 25] < 50)
d <- sum(pr12[ITT_eva$Grupo == "Control (PGB)" & ITT_cpc$ANIMC_E1 >= 25] < 50)
RRtable <- matrix(c(a,b,c,d),nrow = 2)
RR50_raw_IMC <- RelRisk(RRtable, conf.level=0.95)

# RR por modelo de regresión de Poisson de efectos mixtos (50%)
n <- nrow(ITT)
pr03 <- (100*(sem00-sem03)/sem00) >= 50
pr06 <- (100*(sem00-sem06)/sem00) >= 50
pr09 <- (100*(sem00-sem09)/sem00) >= 50
pr12 <- (100*(sem00-sem12)/sem00) >= 50
secData <- data.frame(ID = rep(ITT_eva$ID.Paciente,4),
                      Dolor = as.numeric(c(pr03,pr06,pr09,pr12)),
                      Semana = c(rep("03",n),rep("06",n),rep("09",n),rep("12",n)),
                      Basal = rep(ITT_eva$Impregnación..Promedio,4),
                      Tratamiento = rep(ITT$Grupo,4),
                      Centro = rep(ITT_eva$Sitio,4))
secAnal <- lme4::glmer(Dolor ~ Basal + Tratamiento + Semana + Tratamiento:Semana + (1|Centro) + (1|ID), data = secData, family = poisson(link="log"), control = lme4::glmerControl(optimizer = "bobyqa"))
tmp <- jtools::summ(secAnal)
RR50est <- exp(tmp$coeftable[3,1])
RR50_ll <- exp(tmp$coeftable[3,1]-1.96*tmp$coeftable[3,2])

# RR por modelo de regresión de Poisson de efectos mixtos (50%, tPDN ≥ 2)
pr03 <- ((100*(sem00-sem03)/sem00) >= 50)[ITT_pad$calculo >= 730]
pr06 <- ((100*(sem00-sem06)/sem00) >= 50)[ITT_pad$calculo >= 730]
pr09 <- ((100*(sem00-sem09)/sem00) >= 50)[ITT_pad$calculo >= 730]
pr12 <- ((100*(sem00-sem12)/sem00) >= 50)[ITT_pad$calculo >= 730]
nr <- length(pr03)
secData <- data.frame(ID = rep(ITT_eva$ID.Paciente[ITT_pad$calculo >= 730],4),
                      Dolor = as.numeric(c(pr03,pr06,pr09,pr12)),
                      Semana = c(rep("03",nr),rep("06",nr),rep("09",nr),rep("12",nr)),
                      Basal = rep(ITT_eva$Impregnación..Promedio[ITT_pad$calculo >= 730],4),
                      Tratamiento = rep(ITT$Grupo[ITT_pad$calculo >= 730],4),
                      Centro = rep(ITT_eva$Sitio[ITT_pad$calculo >= 730],4))
secAnal <- lme4::glmer(Dolor ~ Basal + Tratamiento + Semana + Tratamiento:Semana + (1|Centro) + (1|ID), data = secData, family = poisson(link="log"), control = lme4::glmerControl(optimizer = "bobyqa"))
tmp <- jtools::summ(secAnal)
RR50est_PDN <- exp(tmp$coeftable[3,1])
RR50_ll_PDN <- exp(tmp$coeftable[3,1]-1.96*tmp$coeftable[3,2])

# RR por modelo de regresión de Poisson de efectos mixtos (50%, IMC ≥ 25)
pr03 <- ((100*(sem00-sem03)/sem00) >= 50)[ITT_cpc$ANIMC_E1 >= 25]
pr06 <- ((100*(sem00-sem06)/sem00) >= 50)[ITT_cpc$ANIMC_E1 >= 25]
pr09 <- ((100*(sem00-sem09)/sem00) >= 50)[ITT_cpc$ANIMC_E1 >= 25]
pr12 <- ((100*(sem00-sem12)/sem00) >= 50)[ITT_cpc$ANIMC_E1 >= 25]
nr <- length(pr03)
secData <- data.frame(ID = rep(ITT_eva$ID.Paciente[ITT_cpc$ANIMC_E1 >= 25],4),
                      Dolor = as.numeric(c(pr03,pr06,pr09,pr12)), 
                      Semana = c(rep("03",nr),rep("06",nr),rep("09",nr),rep("12",nr)),
                      Basal = rep(ITT_eva$Impregnación..Promedio[ITT_cpc$ANIMC_E1 >= 25],4),
                      Tratamiento = rep(ITT$Grupo[ITT_cpc$ANIMC_E1 >= 25],4),
                      Centro = rep(ITT_eva$Sitio[ITT_cpc$ANIMC_E1 >= 25],4))
secAnal <- lme4::glmer(Dolor ~ Basal + Tratamiento + Semana + Tratamiento:Semana + (1|Centro) + (1|ID), data = secData, family = poisson(link="log"), control = lme4::glmerControl(optimizer = "bobyqa"))
tmp <- jtools::summ(secAnal)
RR50est_IMC <- exp(tmp$coeftable[3,1])
RR50_ll_IMC <- exp(tmp$coeftable[3,1]-1.96*tmp$coeftable[3,2])

RR_data <- data.frame(vars = c("","30% RPI","   Raw","       All patients","       tPDN ≥ 2","       BMI ≥ 25","   Adjusted","       All patients","       tPDN ≥ 2","       BMI ≥ 25","","50% RPI","   Raw","       All patients","       tPDN ≥ 2","       BMI ≥ 25","   Adjusted","       All patients","       tPDN ≥ 2","       BMI ≥ 25"),
                      effe = c(NA,NA,NA,RR30_raw[1],RR30_raw_PDN[1],RR30_raw_IMC[1],NA,RR30est,RR30est_PDN,RR30est_IMC,NA,NA,NA,RR50_raw[1],RR50_raw_PDN[1],RR50_raw_IMC[1],NA,RR50est,RR50est_PDN,RR50est_IMC),
                      lowlim = c(NA,NA,NA,RR30_raw[2],RR30_raw_PDN[2],RR30_raw_IMC[2],NA,RR30_ll,RR30_ll_PDN,RR30_ll_IMC,NA,NA,NA,RR50_raw[2],RR50_raw_PDN[2],RR50_raw_IMC[2],NA,RR50_ll,RR50_ll_PDN,RR50_ll_IMC),
                      uplim = rep(NA,20))
# Fig.S3 - 600x500
RR_data |>
  forestplot(labeltext = vars,
             mean = effe,
             lower = lowlim,
             upper = effe,
             zero = 1,
             clip = c(0.7, 1.5),
             xticks = c(0.5,0.75,1.0,1.25),
             grid = structure(c(0.995,0.933),
                              gp = gpar(lty = 2, col = "royalblue")),
             boxsize = 0.2) |> 
  fp_add_header(vars = c("Risk Ratio"))

###############################
###     Safety Analysis     ###
###############################

# for(i in 1:nrow(sh_EAs)){
#   sh_EAs$Grupo[i] <- ITT$Grupo[match(sh_EAs$`Id paciente`[i],ITT$ID)]
# }

#---> ITT

# Cuenta de EAs (ITT)
tmpC <- c()
tmpT <- c()
kC <- 1
kT <- 1
for(i in 1:nrow(ITT)){
  tmpCnt <- sum(sh_EAs$`Id paciente`==ITT$ID[i])
  if(tmpCnt > 0){
    if(ITT$Grupo[i] == "Control (PGB)"){
      tmpC[kC] <- tmpCnt
      kC <- kC+1
    } else{
      tmpT[kT] <- tmpCnt
      kT <- kT+1
    }
  }
}
sumEAs_C <- sum(tmpC)
sumEAs_T <- sum(tmpT)
nEAs_C <- length(tmpC)
nEAs_T <- length(tmpT)
RRtable <- matrix(c(nEAs_T,nEAs_C,219-nEAs_T,220-nEAs_C),nrow = 2)
RRseg <- RelRisk(RRtable, conf.level=0.95)
Fishseg <- fisher.test(RRtable)
paste(round(RRseg[1],2)," [",round(RRseg[2],2),", ",round(RRseg[3],2),"]", sep = "")
round(Fishseg$p.value,4)

# Efectos adversos (EAs) por tipo [n(%), RR(95% CI), p-value] en ITT
dbfile <- "C:/safety.xlsx"      # Path to the file with the database
shSeg <- read_excel(dbfile, sheet = 1)

shSeg <- t(matrix(c(
  sum((sh_EAs$`Evento Adverso`=="Mareo") & sh_EAs$Grupo=="Tratamiento (PGB + ALA)"),
  sum((sh_EAs$`Evento Adverso`=="Mareo") & sh_EAs$Grupo=="Control (PGB)"),
  sum((sh_EAs$`Evento Adverso`=="Somnolencia") & sh_EAs$Grupo=="Tratamiento (PGB + ALA)"),
  sum((sh_EAs$`Evento Adverso`=="Somnolencia") & sh_EAs$Grupo=="Control (PGB)"),
  sum((sh_EAs$`Evento Adverso`=="Boca seca" | sh_EAs$`Evento Adverso`=="Xerostomia") & sh_EAs$Grupo=="Tratamiento (PGB + ALA)"),
  sum((sh_EAs$`Evento Adverso`=="Boca seca" | sh_EAs$`Evento Adverso`=="Xerostomia") & sh_EAs$Grupo=="Control (PGB)"),
  sum((sh_EAs$`Evento Adverso`=="Constipacion" | sh_EAs$`Evento Adverso`=="Estreimiento") & sh_EAs$Grupo=="Tratamiento (PGB + ALA)"),
  sum((sh_EAs$`Evento Adverso`=="Constipacion" | sh_EAs$`Evento Adverso`=="Estreimiento") & sh_EAs$Grupo=="Control (PGB)"),
  sum((sh_EAs$`Evento Adverso`=="Cefalea") & sh_EAs$Grupo=="Tratamiento (PGB + ALA)"),
  sum((sh_EAs$`Evento Adverso`=="Cefalea") & sh_EAs$Grupo=="Control (PGB)"),
  sum(grepl("Edema ", sh_EAs$`Evento Adverso`) & sh_EAs$Grupo=="Tratamiento (PGB + ALA)"),
  sum(grepl("Edema ", sh_EAs$`Evento Adverso`) & sh_EAs$Grupo=="Control (PGB)"),
  sum((sh_EAs$`Evento Adverso`=="Hiperfagia") & sh_EAs$Grupo=="Tratamiento (PGB + ALA)"),
  sum((sh_EAs$`Evento Adverso`=="Hiperfagia") & sh_EAs$Grupo=="Control (PGB)"),
  sum(grepl("Vertigo", sh_EAs$`Evento Adverso`) & sh_EAs$Grupo=="Tratamiento (PGB + ALA)"),
  sum(grepl("Vertigo", sh_EAs$`Evento Adverso`) & sh_EAs$Grupo=="Control (PGB)"),
  sum((sh_EAs$`Evento Adverso`=="Insuficiencia venosa periferica") & sh_EAs$Grupo=="Tratamiento (PGB + ALA)"),
  sum((sh_EAs$`Evento Adverso`=="Insuficiencia venosa periferica") & sh_EAs$Grupo=="Control (PGB)"),
  sum(grepl("Nausea", sh_EAs$`Evento Adverso`) & sh_EAs$Grupo=="Tratamiento (PGB + ALA)"),
  sum(grepl("Nausea", sh_EAs$`Evento Adverso`) & sh_EAs$Grupo=="Control (PGB)"),
  sum((grepl("Cistitis", sh_EAs$`Evento Adverso`)|grepl(" cistitis", sh_EAs$`Evento Adverso`)) & sh_EAs$Grupo=="Tratamiento (PGB + ALA)"),
  sum((grepl("Cistitis", sh_EAs$`Evento Adverso`)|grepl(" cistitis", sh_EAs$`Evento Adverso`)) & sh_EAs$Grupo=="Control (PGB)"),
  sum((sh_EAs$`Evento Adverso`=="Edema") & sh_EAs$Grupo=="Tratamiento (PGB + ALA)"),
  sum((sh_EAs$`Evento Adverso`=="Edema") & sh_EAs$Grupo=="Control (PGB)"),
  sum((grepl("peso", sh_EAs$`Evento Adverso`)|grepl("ponderal", sh_EAs$`Evento Adverso`)) & sh_EAs$Grupo=="Tratamiento (PGB + ALA)"),
  sum((grepl("peso", sh_EAs$`Evento Adverso`)|grepl("ponderal", sh_EAs$`Evento Adverso`)) & sh_EAs$Grupo=="Control (PGB)"),
  sum((sh_EAs$`Evento Adverso`=="Ambliopia") & sh_EAs$Grupo=="Tratamiento (PGB + ALA)"),
  sum((sh_EAs$`Evento Adverso`=="Ambliopia") & sh_EAs$Grupo=="Control (PGB)"),
  sum((sh_EAs$`Evento Adverso`=="Caida") & sh_EAs$Grupo=="Tratamiento (PGB + ALA)"),
  sum((sh_EAs$`Evento Adverso`=="Caida") & sh_EAs$Grupo=="Control (PGB)"),
  sum((sh_EAs$`Evento Adverso`=="Fatiga" | sh_EAs$`Evento Adverso`=="Cansancio") & sh_EAs$Grupo=="Tratamiento (PGB + ALA)"),
  sum((sh_EAs$`Evento Adverso`=="Fatiga" | sh_EAs$`Evento Adverso`=="Cansancio") & sh_EAs$Grupo=="Control (PGB)"),
  sum((sh_EAs$`Evento Adverso`=="Rinofaringitis" | sh_EAs$`Evento Adverso`=="Resfriado comun") & sh_EAs$Grupo=="Tratamiento (PGB + ALA)"),
  sum((sh_EAs$`Evento Adverso`=="Rinofaringitis" | sh_EAs$`Evento Adverso`=="Resfriado comun") & sh_EAs$Grupo=="Control (PGB)"),
  sum(grepl("Diarrea", sh_EAs$`Evento Adverso`) & sh_EAs$Grupo=="Tratamiento (PGB + ALA)"),
  sum(grepl("Diarrea", sh_EAs$`Evento Adverso`) & sh_EAs$Grupo=="Control (PGB)"),
  sum(grepl("Faringitis", sh_EAs$`Evento Adverso`) & sh_EAs$Grupo=="Tratamiento (PGB + ALA)"),
  sum(grepl("Faringitis", sh_EAs$`Evento Adverso`) & sh_EAs$Grupo=="Control (PGB)")
),nrow=2))
shSeg <- rbind(shSeg,c(sumEAs_T-sum(shSeg[,1]),sumEAs_C-sum(shSeg[,2])))
shSeg <- data.frame(Tratamiento = shSeg[,1], Control = shSeg[,2])
segAnal <- data.frame(Tr = "", Ctr = "", RR = "", pval =  "")
for(i in 1:(nrow(shSeg)-1)){
  RRtable <- matrix(c(shSeg$Tratamiento[i],shSeg$Control[i],219-shSeg$Tratamiento[i],220-shSeg$Control[i]),nrow = 2)
  RRseg <- RelRisk(RRtable, conf.level=0.95)
  Fishseg <- fisher.test(RRtable)
  segAnal[i,1] <- paste(shSeg$Tratamiento[i]," (",round(100*shSeg$Tratamiento[i]/219,0),"%)", sep = "")
  segAnal[i,2] <- paste(shSeg$Control[i]," (",round(100*shSeg$Control[i]/219,0),"%)", sep = "")
  segAnal[i,3] <- paste(round(RRseg[1],2)," [",round(RRseg[2],2),", ",round(RRseg[3],2),"]", sep = "")
  segAnal[i,4] <- round(Fishseg$p.value,4)
}

# Cuenta de EAs por semana (ITT)
semanas <- c("V1","V2","V3","V4","V5","V6","V7","V8")
grupos <- c("Tratamiento (PGB + ALA)","Control (PGB)")
ncat <- length(semanas)*2
EAsSemana <- data.frame(EAs = numeric(ncat), Semana = character(ncat), Grupo = character(ncat))
k <- 1
for(i in grupos){
  for(j in semanas){
    EAsSemana$EAs[k] <- sum(sh_EAs$Visita==j & sh_EAs$Grupo==i, na.rm = T)
    EAsSemana$Semana[k] <- j
    EAsSemana$Grupo[k] <- i
    k <- k+1
  }
}

# ggplot(EAsSemana, aes(x = Semana, y = EAs, color = Grupo, group = Grupo)) +
#   geom_line() +
#   geom_point() +
#   labs(x = "Visit", y = "No. of adverse events") +
#   scale_x_discrete(labels = c("1","2","3","4","5","6","7","8")) +  
#   theme(panel.background = element_blank(),
#         legend.key = element_rect(fill = NA),
#         axis.line = element_line(colour = "black"),
#         axis.title.x = element_text(size = 12),
#         axis.title.y = element_text(size = 12)) +
#   scale_color_manual(name = "Group", labels = c("PGB", "PGB+ALA"),
#                      values = c("#f79231", "#164682"))

# Fig.8 - 600x300
ggplot(EAsSemana, aes(x = factor(Semana), y = EAs, fill = Grupo)) +
  geom_bar(stat = "identity", position = "dodge", width=0.5) +
  labs(x = "Visit", y = "No. of adverse events") +
  scale_x_discrete(labels = c("1", "2", "3", "4", "5", "6", "7", "8")) +  
  theme(panel.background = element_blank(),
        legend.key = element_rect(fill = NA),
        axis.line = element_line(colour = "black"),
        axis.title.x = element_text(size = 12),
        axis.title.y = element_text(size = 12)) +
  scale_fill_manual(name = "Group", labels = c("PGB", "PGB+ALA"),
                    values = c("#f79231", "#164682"))

#---> PP

tmpC <- c()
tmpT <- c()
kC <- 1
kT <- 1
for(i in 1:nrow(PP)){
  tmpCnt <- sum(sh_EAs$`Id paciente`==PP$ID[i])
  if(tmpCnt > 0){
    if(PP$Grupo[i] == "Control (PGB)"){
      tmpC[kC] <- tmpCnt
      kC <- kC+1
    } else{
      tmpT[kT] <- tmpCnt
      kT <- kT+1
    }
  }
}
sumEAs_C <- sum(tmpC)
sumEAs_T <- sum(tmpT)
nEAs_C <- length(tmpC)
nEAs_T <- length(tmpT)
RRtable <- matrix(c(nEAs_T,nEAs_C,219-nEAs_T,220-nEAs_C),nrow = 2)
RRseg <- RelRisk(RRtable, conf.level=0.95)
Fishseg <- fisher.test(RRtable)
paste(round(RRseg[1],2)," [",round(RRseg[2],2),", ",round(RRseg[3],2),"]", sep = "")
round(Fishseg$p.value,4)

# Efectos adversos (EAs) por tipo [n(%), RR(95% CI), p-value] en PP

# Extract PP sample from "EAs" sheet
PP_EAs <- sh_EAs[0,]
kC <- 1
for(i in 1:nrow(sh_EAs)){
  if(sum(PP$ID==sh_EAs$`Id paciente`[i])){
    PP_EAs[kC,] <- sh_EAs[i,]
    kC <- kC + 1
  }
}
shSeg <- t(matrix(c(
  sum((PP_EAs$`Evento Adverso`=="Mareo") & PP_EAs$Grupo=="Tratamiento (PGB + ALA)"),
  sum((PP_EAs$`Evento Adverso`=="Mareo") & PP_EAs$Grupo=="Control (PGB)"),
  sum((PP_EAs$`Evento Adverso`=="Somnolencia") & PP_EAs$Grupo=="Tratamiento (PGB + ALA)"),
  sum((PP_EAs$`Evento Adverso`=="Somnolencia") & PP_EAs$Grupo=="Control (PGB)"),
  sum((PP_EAs$`Evento Adverso`=="Boca seca" | PP_EAs$`Evento Adverso`=="Xerostomia") & PP_EAs$Grupo=="Tratamiento (PGB + ALA)"),
  sum((PP_EAs$`Evento Adverso`=="Boca seca" | PP_EAs$`Evento Adverso`=="Xerostomia") & PP_EAs$Grupo=="Control (PGB)"),
  sum((PP_EAs$`Evento Adverso`=="Constipacion" | PP_EAs$`Evento Adverso`=="Estreimiento") & PP_EAs$Grupo=="Tratamiento (PGB + ALA)"),
  sum((PP_EAs$`Evento Adverso`=="Constipacion" | PP_EAs$`Evento Adverso`=="Estreimiento") & PP_EAs$Grupo=="Control (PGB)"),
  sum((PP_EAs$`Evento Adverso`=="Cefalea") & PP_EAs$Grupo=="Tratamiento (PGB + ALA)"),
  sum((PP_EAs$`Evento Adverso`=="Cefalea") & PP_EAs$Grupo=="Control (PGB)"),
  sum(grepl("Edema ", PP_EAs$`Evento Adverso`) & PP_EAs$Grupo=="Tratamiento (PGB + ALA)"),
  sum(grepl("Edema ", PP_EAs$`Evento Adverso`) & PP_EAs$Grupo=="Control (PGB)"),
  sum((PP_EAs$`Evento Adverso`=="Hiperfagia") & PP_EAs$Grupo=="Tratamiento (PGB + ALA)"),
  sum((PP_EAs$`Evento Adverso`=="Hiperfagia") & PP_EAs$Grupo=="Control (PGB)"),
  sum(grepl("Vertigo", PP_EAs$`Evento Adverso`) & PP_EAs$Grupo=="Tratamiento (PGB + ALA)"),
  sum(grepl("Vertigo", PP_EAs$`Evento Adverso`) & PP_EAs$Grupo=="Control (PGB)"),
  sum((PP_EAs$`Evento Adverso`=="Insuficiencia venosa periferica") & PP_EAs$Grupo=="Tratamiento (PGB + ALA)"),
  sum((PP_EAs$`Evento Adverso`=="Insuficiencia venosa periferica") & PP_EAs$Grupo=="Control (PGB)"),
  sum(grepl("Nausea", PP_EAs$`Evento Adverso`) & PP_EAs$Grupo=="Tratamiento (PGB + ALA)"),
  sum(grepl("Nausea", PP_EAs$`Evento Adverso`) & PP_EAs$Grupo=="Control (PGB)"),
  sum((grepl("Cistitis", PP_EAs$`Evento Adverso`)|grepl(" cistitis", PP_EAs$`Evento Adverso`)) & PP_EAs$Grupo=="Tratamiento (PGB + ALA)"),
  sum((grepl("Cistitis", PP_EAs$`Evento Adverso`)|grepl(" cistitis", PP_EAs$`Evento Adverso`)) & PP_EAs$Grupo=="Control (PGB)"),
  sum((PP_EAs$`Evento Adverso`=="Edema") & PP_EAs$Grupo=="Tratamiento (PGB + ALA)"),
  sum((PP_EAs$`Evento Adverso`=="Edema") & PP_EAs$Grupo=="Control (PGB)"),
  sum((grepl("peso", PP_EAs$`Evento Adverso`)|grepl("ponderal", PP_EAs$`Evento Adverso`)) & PP_EAs$Grupo=="Tratamiento (PGB + ALA)"),
  sum((grepl("peso", PP_EAs$`Evento Adverso`)|grepl("ponderal", PP_EAs$`Evento Adverso`)) & PP_EAs$Grupo=="Control (PGB)"),
  sum((PP_EAs$`Evento Adverso`=="Ambliopia") & PP_EAs$Grupo=="Tratamiento (PGB + ALA)"),
  sum((PP_EAs$`Evento Adverso`=="Ambliopia") & PP_EAs$Grupo=="Control (PGB)"),
  sum((PP_EAs$`Evento Adverso`=="Caida") & PP_EAs$Grupo=="Tratamiento (PGB + ALA)"),
  sum((PP_EAs$`Evento Adverso`=="Caida") & PP_EAs$Grupo=="Control (PGB)"),
  sum((PP_EAs$`Evento Adverso`=="Fatiga" | PP_EAs$`Evento Adverso`=="Cansancio") & PP_EAs$Grupo=="Tratamiento (PGB + ALA)"),
  sum((PP_EAs$`Evento Adverso`=="Fatiga" | PP_EAs$`Evento Adverso`=="Cansancio") & PP_EAs$Grupo=="Control (PGB)"),
  sum((PP_EAs$`Evento Adverso`=="Rinofaringitis" | PP_EAs$`Evento Adverso`=="Resfriado comun") & PP_EAs$Grupo=="Tratamiento (PGB + ALA)"),
  sum((PP_EAs$`Evento Adverso`=="Rinofaringitis" | PP_EAs$`Evento Adverso`=="Resfriado comun") & PP_EAs$Grupo=="Control (PGB)"),
  sum(grepl("Diarrea", PP_EAs$`Evento Adverso`) & PP_EAs$Grupo=="Tratamiento (PGB + ALA)"),
  sum(grepl("Diarrea", PP_EAs$`Evento Adverso`) & PP_EAs$Grupo=="Control (PGB)"),
  sum(grepl("Faringitis", PP_EAs$`Evento Adverso`) & PP_EAs$Grupo=="Tratamiento (PGB + ALA)"),
  sum(grepl("Faringitis", PP_EAs$`Evento Adverso`) & PP_EAs$Grupo=="Control (PGB)")
),nrow=2))
shSeg <- rbind(shSeg,c(sumEAs_T-sum(shSeg[,1]),sumEAs_C-sum(shSeg[,2])))
shSeg <- data.frame(Tratamiento = shSeg[,1], Control = shSeg[,2])
segAnal <- data.frame(Tr = "", Ctr = "", RR = "", pval =  "")
for(i in 1:(nrow(shSeg)-1)){
  RRtable <- matrix(c(shSeg$Tratamiento[i],shSeg$Control[i],219-shSeg$Tratamiento[i],220-shSeg$Control[i]),nrow = 2)
  RRseg <- RelRisk(RRtable, conf.level=0.95)
  Fishseg <- fisher.test(RRtable)
  segAnal[i,1] <- paste(shSeg$Tratamiento[i]," (",round(100*shSeg$Tratamiento[i]/219,0),"%)", sep = "")
  segAnal[i,2] <- paste(shSeg$Control[i]," (",round(100*shSeg$Control[i]/219,0),"%)", sep = "")
  segAnal[i,3] <- paste(round(RRseg[1],2)," [",round(RRseg[2],2),", ",round(RRseg[3],2),"]", sep = "")
  segAnal[i,4] <- round(Fishseg$p.value,4)
}

# Cuenta de EAs por semana (PP)
semanas <- c("V1","V2","V3","V4","V5","V6","V7","V8")
grupos <- c("Tratamiento (PGB + ALA)","Control (PGB)")
ncat <- length(semanas)*2
EAsSemana <- data.frame(EAs = numeric(ncat), Semana = character(ncat), Grupo = character(ncat))
k <- 1
for(i in grupos){
  for(j in semanas){
    EAsSemana$EAs[k] <- sum(PP_EAs$Visita==j & PP_EAs$Grupo==i, na.rm = T)
    EAsSemana$Semana[k] <- j
    EAsSemana$Grupo[k] <- i
    k <- k+1
  }
}
# Fig.S6 - 600x300
ggplot(EAsSemana, aes(x = factor(Semana), y = EAs, fill = Grupo)) +
  geom_bar(stat = "identity", position = "dodge", width=0.5) +
  labs(x = "Visit", y = "No. of adverse events") +
  scale_x_discrete(labels = c("1", "2", "3", "4", "5", "6", "7", "8")) +  
  theme(panel.background = element_blank(),
        legend.key = element_rect(fill = NA),
        axis.line = element_line(colour = "black"),
        axis.title.x = element_text(size = 12),
        axis.title.y = element_text(size = 12)) +
  scale_fill_manual(name = "Group", labels = c("PGB", "PGB+ALA"),
                    values = c("#f79231", "#164682"))
